# Supplementary material for: 4-Amino-N-(4,6-dimethyl­pyrimidin-2-yl)­benzene­sulfonamide–4-nitro­benzoic acid (1/1)
Source: Acta Crystallogr Sect E Struct Rep Online. 2012 May 5;68(Pt 6):o1649–50. doi: 10.1107/S1600536812019563 (PMC3379250; doi:10.1107/S1600536812019563)
Supplement: Supplementary file 1 [file e-68-o1649-sup1.cif]

##############################################################################
#                                                                            #
# This CIF contains the data in a paper accepted for publication in          #
# Acta Crystallographica Section E. It conforms to the requirements of       #
# Notes for Authors for Acta Crystallographica Section E, and has been       #
# peer reviewed under the auspices of the IUCr Commission on Journals.       #
#                                                                            #
# Full details of the Crystallographic Information File format               #
# are given in the paper "The Crystallographic Information File (CIF):       #
# a New Standard Archive File for Crystallography" by S. R. Hall, F. H.      #
# Allen and I. D. Brown [Acta Cryst. (1991), A47, 655-685].                  #
#                                                                            #
# The current version of the core CIF dictionary is obtainable from          #
# ftp://ftp.iucr.org/pub/cif_core.dic.                                       #
#                                                                            #
# Software is freely available for graphical display of the structure(s)     #
# in this CIF. For information consult the CIF software page                 #
# http://www.iucr.org/resources/cif/software.                                #
#                                                                            #
# This file may be used for bona fide research purposes within the           #
# scientific community so long as proper attribution is given to the journal # 
# article from which it was obtained.                                        #
#                                                                            #
##############################################################################
data_global
_audit_creation_method     'SHELXL97 (Sheldrick, 2008)'
_journal_date_recd_electronic     2012-04-22
_journal_date_accepted     2012-05-01
_journal_name_full     'Acta Crystallographica, Section E'
_journal_year     2012
_journal_volume     68
_journal_issue      6
_journal_page_first     o1649
_journal_page_last     o1650
_journal_paper_category     QO
_journal_paper_doi     10.1107/S1600536812019563
_journal_coeditor_code     GK2481
_publ_contact_author_name     'Dr Graham Smith'
_publ_contact_author_address
;
    Science and Engineering Faculty
    Queensland University of Technology
    GPO Box 2434, Brisbane 4001, Australia
;
_publ_contact_author_email     g.smith@qut.edu.au
_publ_contact_author_fax     ' 61 7 3864 1804 '
_publ_contact_author_phone     ' 61 7 3300 2667 '
_publ_section_title
;
4-Amino-<i>N</i>-(4,6-dimethylpyrimidin-2-yl)benzenesulfonamide--4-nitrobenzoic
acid (1/1)
;
loop_
    _publ_author_name
    _publ_author_address
    'Smith, Graham'
;
 Science and Engineering Faculty
 Queensland University of Technology
 GPO Box 2434, Brisbane, Queensland 4001, Australia
;
    ' Wermuth, Urs D.'
;
 Science and Engineering Faculty
 Queensland University of Technology
 GPO Box 2434, Brisbane, Queensland 4001, Australia
;
data_I
_audit_creation_method     SHELXL97
_chemical_name_systematic
;
4-Amino-<i>N</i>-(4,6-dimethylpyrimidin-2-yl)benzenesulfonamide--4-nitrobenzoic
acid (1/1)
;
_chemical_name_common     'sulfamethazine 4-nitrobenzoic acid (1:1) adduct'
_chemical_formula_moiety     'C7 H5 N O4, C12 H14 N4 O2 S'
_chemical_formula_sum     'C19 H19 N5 O6 S'
_chemical_formula_iupac     'C7 H5 N O4, C12 H14 N4 O2 S'
_chemical_formula_weight     445.46
_chemical_melting_point     482
_symmetry_cell_setting     triclinic
_symmetry_space_group_name_H-M     'P -1'
_symmetry_space_group_name_Hall     '-P 1'
loop_
    _symmetry_equiv_pos_as_xyz
    'x, y, z'
    '-x, -y, -z'
_cell_length_a     8.3483(3)
_cell_length_b     13.8354(6)
_cell_length_c     17.9813(8)
_cell_angle_alpha     90.810(4)
_cell_angle_beta     92.841(4)
_cell_angle_gamma     96.090(4)
_cell_volume     2062.23(15)
_cell_formula_units_Z     4
_cell_measurement_reflns_used     10792
_cell_measurement_theta_min     3.15
_cell_measurement_theta_max     28.66
_cell_measurement_temperature     200(2)
_exptl_crystal_description     'block'
_exptl_crystal_colour     'pale yellow'
_exptl_crystal_size_max     0.35
_exptl_crystal_size_mid     0.35
_exptl_crystal_size_min     0.30
_exptl_crystal_density_diffrn     1.435
_exptl_crystal_density_meas     ?
_exptl_crystal_density_method     'not measured'
_exptl_crystal_F_000     928
_exptl_absorpt_coefficient_mu     0.205
_exptl_absorpt_correction_type     multi-scan
_exptl_absorpt_process_details     '(CrysAlis PRO; Oxford Diffraction, 2010)'
_exptl_absorpt_correction_T_min     0.968
_exptl_absorpt_correction_T_max     0.988
_exptl_special_details     ?
_diffrn_ambient_temperature     200(2)
_diffrn_radiation_type     MoK\a
_diffrn_radiation_wavelength     0.71073
_diffrn_radiation_source     'Enhance (Mo) X-ray source'
_diffrn_radiation_monochromator     graphite
_diffrn_measurement_device_type     'Oxford Diffraction Gemini-S CCD detector'
_diffrn_measurement_method     '\w scans'
_diffrn_detector_area_resol_mean     16.0774
_diffrn_reflns_number     25486
_diffrn_reflns_av_R_equivalents     0.0280
_diffrn_reflns_av_sigmaI/netI     0.0367
_diffrn_reflns_theta_min     3.15
_diffrn_reflns_theta_max     26.00
_diffrn_reflns_theta_full     26.00
_diffrn_measured_fraction_theta_max     0.998
_diffrn_measured_fraction_theta_full     0.998
_diffrn_reflns_limit_h_min     -10
_diffrn_reflns_limit_h_max     10
_diffrn_reflns_limit_k_min     -17
_diffrn_reflns_limit_k_max     17
_diffrn_reflns_limit_l_min     -22
_diffrn_reflns_limit_l_max     22
_diffrn_standards_number     0
_diffrn_standards_interval_count     0
_diffrn_standards_interval_time     0
_diffrn_standards_decay_%     .
_refine_special_details
;
Refinement of <i>F</i>^2^ against ALL reflections. The weighted <i>R</i>-factor
<i>wR</i> and goodness of fit <i>S</i> are based on <i>F</i>^2^, conventional
<i>R</i>-factors <i>R</i> are based on <i>F</i>, with <i>F</i> set to zero for
negative <i>F</i>^2^. The threshold expression of <i>F</i>^2^ >
\s(<i>F</i>^2^) is used only for calculating <i>R</i>-factors(gt) <i>etc</i>.
and is not relevant to the choice of reflections for refinement.
<i>R</i>-factors based on <i>F</i>^2^ are statistically about twice as large
as those based on <i>F</i>, and <i>R</i>- factors based on ALL data will be
even larger.
;
_reflns_number_total     8077
_reflns_number_gt     6075
_reflns_threshold_expression     I>2\s(I)
_refine_ls_structure_factor_coef     Fsqd
_refine_ls_matrix_type     full
_refine_ls_R_factor_all     0.0552
_refine_ls_R_factor_gt     0.0369
_refine_ls_wR_factor_gt     0.0882
_refine_ls_wR_factor_ref     0.0925
_refine_ls_goodness_of_fit_ref     0.994
_refine_ls_restrained_S_all     0.994
_refine_ls_number_reflns     8077
_refine_ls_number_parameters     595
_refine_ls_number_restraints     0
_refine_ls_hydrogen_treatment     mixed
_refine_ls_weighting_scheme     calc
_refine_ls_weighting_details
                 'calc w=1/[\s^2^(Fo^2^)+(0.0540P)^2^] where P=(Fo^2^+2Fc^2^)/3'
_atom_sites_solution_hydrogens     geom
_atom_sites_solution_primary     direct
_atom_sites_solution_secondary     difmap
_refine_ls_shift/su_max     0.002
_refine_ls_shift/su_mean     0.000
_refine_diff_density_max     0.270
_refine_diff_density_min     -0.405
_refine_ls_extinction_method     none
_refine_ls_extinction_coef     ?
loop_
    _atom_type_symbol
    _atom_type_description
    _atom_type_scat_dispersion_real
    _atom_type_scat_dispersion_imag
    _atom_type_scat_source
    'C' 'C' 0.0033 0.0016
                         'International Tables Vol C Tables 4.2.6.8 and 6.1.1.4'
    'H' 'H' 0.0000 0.0000
                         'International Tables Vol C Tables 4.2.6.8 and 6.1.1.4'
    'N' 'N' 0.0061 0.0033
                         'International Tables Vol C Tables 4.2.6.8 and 6.1.1.4'
    'O' 'O' 0.0106 0.0060
                         'International Tables Vol C Tables 4.2.6.8 and 6.1.1.4'
    'S' 'S' 0.1246 0.1234
                         'International Tables Vol C Tables 4.2.6.8 and 6.1.1.4'
_computing_data_collection     'CrysAlis PRO (Oxford Diffraction, 2010)'
_computing_cell_refinement     'CrysAlis PRO (Oxford Diffraction, 2010)'
_computing_data_reduction     'CrysAlis PRO (Oxford Diffraction, 2010)'
_computing_structure_solution     'SIR92 (Altomare <i>et al.</i>, 1994)'
_computing_structure_refinement
                          'SHELXL97 (Sheldrick, 2008) in WinGX (Farrugia, 1999)'
_computing_molecular_graphics     'PLATON (Spek, 2009)'
_computing_publication_material     'PLATON (Spek, 2009)'
loop_
    _atom_site_type_symbol
    _atom_site_label
    _atom_site_fract_x
    _atom_site_fract_y
    _atom_site_fract_z
    _atom_site_U_iso_or_equiv
    _atom_site_thermal_displace_type
    _atom_site_calc_flag
    _atom_site_refinement_flags
    _atom_site_occupancy
    S S1A 0.43065(5) 0.79681(3) 0.28848(2) 0.02800(10)
                                                     Uani . . 1.000
    O O11A 0.31284(15) 0.85129(9) 0.25216(7) 0.0359(4) Uani . . 1.000
    O O12A 0.42294(15) 0.69500(9) 0.27420(7) 0.0354(4) Uani . . 1.000
    N N1A 0.43974(15) 0.81078(9) 0.50370(7) 0.0224(4) Uani . . 1.000
    N N2A 0.40684(17) 0.81744(11) 0.37704(8) 0.0273(5) Uani . . 1.000
    N N3A 0.55850(16) 0.69806(9) 0.42680(7) 0.0237(4) Uani . . 1.000
    N N41A 1.0704(2) 0.99483(15) 0.22870(10) 0.0431(7) Uani . . 1.000
    C C2A 0.47352(18) 0.77249(11) 0.43760(9) 0.0213(5) Uani . . 1.000
    C C4A 0.60735(19) 0.65360(12) 0.48885(9) 0.0248(5) Uani . . 1.000
    C C5A 0.5729(2) 0.68510(12) 0.55886(10) 0.0279(6) Uani . . 1.000
    C C6A 0.49003(19) 0.76604(12) 0.56539(9) 0.0239(5) Uani . . 1.000
    C C11A 0.6208(2) 0.85296(13) 0.26962(9) 0.0277(6) Uani . . 1.000
    C C21A 0.7486(2) 0.79910(13) 0.25577(10) 0.0320(6) Uani . . 1.000
    C C31A 0.8974(2) 0.84640(13) 0.24231(10) 0.0345(6) Uani . . 1.000
    C C41A 0.9242(2) 0.94797(13) 0.24233(9) 0.0306(6) Uani . . 1.000
    C C42A 0.6982(2) 0.56738(13) 0.47789(11) 0.0349(6) Uani . . 1.000
    C C51A 0.7929(2) 1.00111(13) 0.25553(10) 0.0342(6) Uani . . 1.000
    C C61A 0.6457(2) 0.95425(13) 0.26920(10) 0.0319(6) Uani . . 1.000
    C C62A 0.4544(2) 0.80788(13) 0.63896(9) 0.0349(6) Uani . . 1.000
    S S1B 0.82454(5) 0.68304(3) 0.76744(2) 0.02440(10)
                                                     Uani . . 1.000
    O O11B 0.68139(14) 0.63072(9) 0.73454(6) 0.0316(4) Uani . . 1.000
    O O12B 0.86553(15) 0.78235(8) 0.74704(6) 0.0328(4) Uani . . 1.000
    N N1B 0.70460(19) 0.53427(11) 0.88061(8) 0.0360(5) Uani . . 1.000
    N N2B 0.80838(18) 0.69373(11) 0.85831(8) 0.0265(5) Uani . . 1.000
    N N3B 0.84663(17) 0.63531(10) 0.97601(7) 0.0297(5) Uani . . 1.000
    N N41B 1.3917(2) 0.47448(14) 0.72035(12) 0.0455(7) Uani . . 1.000
    C C2B 0.7850(2) 0.61641(12) 0.90656(9) 0.0257(5) Uani . . 1.000
    C C4B 0.8206(2) 0.56378(14) 1.02567(10) 0.0377(6) Uani . . 1.000
    C C5B 0.7358(3) 0.47662(14) 1.00405(10) 0.0465(7) Uani . . 1.000
    C C6B 0.6801(3) 0.46280(14) 0.93033(10) 0.0425(7) Uani . . 1.000
    C C11B 0.98815(19) 0.61767(12) 0.75446(9) 0.0240(5) Uani . . 1.000
    C C21B 0.9706(2) 0.52772(12) 0.71686(9) 0.0273(5) Uani . . 1.000
    C C31B 1.1044(2) 0.48082(13) 0.70492(9) 0.0306(6) Uani . . 1.000
    C C41B 1.2593(2) 0.52095(12) 0.73000(10) 0.0292(6) Uani . . 1.000
    C C42B 0.8890(3) 0.58491(16) 1.10348(11) 0.0558(8) Uani . . 1.000
    C C51B 1.2744(2) 0.61104(13) 0.76910(10) 0.0313(6) Uani . . 1.000
    C C61B 1.1415(2) 0.65878(12) 0.78025(9) 0.0290(6) Uani . . 1.000
    C C62B 0.5914(4) 0.36946(16) 0.90160(13) 0.0728(9) Uani . . 1.000
    O O11C 0.28879(15) 0.96896(9) 0.52899(6) 0.0318(4) Uani . . 1.000
    O O12C 0.28175(16) 0.98996(9) 0.40610(7) 0.0381(5) Uani . . 1.000
    O O41C -0.13930(17) 1.36383(10) 0.56806(8) 0.0465(5) Uani . . 1.000
    O O42C -0.16315(18) 1.37390(10) 0.44819(8) 0.0544(6) Uani . . 1.000
    N N4C -0.11616(17) 1.33583(11) 0.50508(9) 0.0331(5) Uani . . 1.000
    C C1C 0.14838(18) 1.09566(11) 0.48052(9) 0.0222(5) Uani . . 1.000
    C C2C 0.1110(2) 1.12500(12) 0.55148(9) 0.0259(5) Uani . . 1.000
    C C3C 0.0221(2) 1.20285(12) 0.55982(10) 0.0281(6) Uani . . 1.000
    C C4C -0.02707(19) 1.24986(11) 0.49670(10) 0.0248(5) Uani . . 1.000
    C C5C 0.0061(2) 1.22156(12) 0.42589(10) 0.0291(6) Uani . . 1.000
    C C6C 0.0943(2) 1.14346(12) 0.41817(9) 0.0279(6) Uani . . 1.000
    C C11C 0.24604(19) 1.01288(12) 0.46862(9) 0.0239(5) Uani . . 1.000
    O O11D 1.05367(18) 0.78479(11) 1.02329(7) 0.0484(5) Uani . . 1.000
    O O12D 1.02623(17) 0.85230(10) 0.91233(7) 0.0466(5) Uani . . 1.000
    O O41D 1.5322(2) 1.24767(12) 1.05689(9) 0.0733(7) Uani . . 1.000
    O O42D 1.5638(2) 1.17003(12) 1.15790(10) 0.0726(7) Uani . . 1.000
    N N4D 1.5070(2) 1.17635(12) 1.09470(10) 0.0439(6) Uani . . 1.000
    C C1D 1.1964(2) 0.93775(13) 1.00653(9) 0.0292(5) Uani . . 1.000
    C C2D 1.2715(2) 0.93354(14) 1.07650(10) 0.0376(6) Uani . . 1.000
    C C3D 1.3738(2) 1.01145(14) 1.10513(11) 0.0399(7) Uani . . 1.000
    C C4D 1.3976(2) 1.09326(13) 1.06304(10) 0.0329(6) Uani . . 1.000
    C C5D 1.3250(2) 1.09989(14) 0.99312(11) 0.0399(7) Uani . . 1.000
    C C6D 1.2240(2) 1.02123(14) 0.96483(10) 0.0374(6) Uani . . 1.000
    C C11D 1.0844(2) 0.85434(13) 0.97541(10) 0.0321(6) Uani . . 1.000
    H H2A 0.370(2) 0.8702(15) 0.3853(11) 0.044(6) Uiso . . 1.000
    H H5A 0.60500 0.65250 0.60100 0.0330 Uiso calc R 1.000
    H H21A 0.73330 0.73150 0.25560 0.0380 Uiso calc R 1.000
    H H31A 0.98210 0.81010 0.23300 0.0410 Uiso calc R 1.000
    H H41A 1.084(2) 1.0588(17) 0.2288(11) 0.048(6) Uiso . . 1.000
    H H42A 1.148(3) 0.9654(19) 0.2322(14) 0.068(8) Uiso . . 1.000
    H H43A 0.78950 0.58540 0.44870 0.0520 Uiso calc R 1.000
    H H44A 0.62880 0.51630 0.45250 0.0520 Uiso calc R 1.000
    H H45A 0.73470 0.54500 0.52550 0.0520 Uiso calc R 1.000
    H H51A 0.80690 1.06870 0.25490 0.0410 Uiso calc R 1.000
    H H61A 0.56060 0.99030 0.27840 0.0380 Uiso calc R 1.000
    H H62A 0.53220 0.86250 0.65170 0.0520 Uiso calc R 1.000
    H H63A 0.46000 0.75940 0.67640 0.0520 Uiso calc R 1.000
    H H64A 0.34820 0.82870 0.63610 0.0520 Uiso calc R 1.000
    H H2B 0.864(2) 0.7480(16) 0.8755(11) 0.046(6) Uiso . . 1.000
    H H5B 0.71600 0.42760 1.03830 0.0560 Uiso calc R 1.000
    H H21B 0.86880 0.49980 0.70000 0.0330 Uiso calc R 1.000
    H H31B 1.09190 0.42120 0.67960 0.0370 Uiso calc R 1.000
    H H41B 1.387(2) 0.4219(16) 0.6936(11) 0.044(6) Uiso . . 1.000
    H H42B 1.483(3) 0.5016(16) 0.7337(12) 0.050(7) Uiso . . 1.000
    H H43B 0.98850 0.62640 1.10210 0.0840 Uiso calc R 1.000
    H H44B 0.90850 0.52510 1.12700 0.0840 Uiso calc R 1.000
    H H45B 0.81370 0.61680 1.13120 0.0840 Uiso calc R 1.000
    H H51B 1.37560 0.63830 0.78750 0.0380 Uiso calc R 1.000
    H H61B 1.15340 0.71870 0.80510 0.0350 Uiso calc R 1.000
    H H62B 0.51600 0.38240 0.86190 0.1090 Uiso calc R 1.000
    H H63B 0.53450 0.33770 0.94110 0.1090 Uiso calc R 1.000
    H H64B 0.66680 0.32820 0.88330 0.1090 Uiso calc R 1.000
    H H2C 0.14570 1.09230 0.59310 0.0310 Uiso calc R 1.000
    H H3C -0.00410 1.22310 0.60680 0.0340 Uiso calc R 1.000
    H H5C -0.03000 1.25410 0.38440 0.0350 Uiso calc R 1.000
    H H6C 0.11770 1.12260 0.37090 0.0340 Uiso calc R 1.000
    H H11C 0.343(3) 0.9142(19) 0.5171(14) 0.090(9) Uiso . . 1.000
    H H2D 1.25300 0.87780 1.10440 0.0450 Uiso calc R 1.000
    H H3D 1.42550 1.00870 1.15190 0.0480 Uiso calc R 1.000
    H H5D 1.34360 1.15610 0.96560 0.0480 Uiso calc R 1.000
    H H6D 1.17400 1.02400 0.91760 0.0450 Uiso calc R 1.000
    H H11D 0.976(3) 0.732(2) 1.0009(15) 0.092(9) Uiso . . 1.000
loop_
    _atom_site_aniso_label
    _atom_site_aniso_U_11
    _atom_site_aniso_U_22
    _atom_site_aniso_U_33
    _atom_site_aniso_U_12
    _atom_site_aniso_U_13
    _atom_site_aniso_U_23
    S1A 0.0325(2) 0.0323(3) 0.0213(2) 0.0143(2) -0.0006(2) -0.0012(2)
    O11A 0.0363(7) 0.0457(8) 0.0284(7) 0.0191(6) -0.0042(5) 0.0030(6)
    O12A 0.0428(8) 0.0312(7) 0.0330(7) 0.0108(6) -0.0010(6) -0.0079(5)
    N1A 0.0244(7) 0.0211(7) 0.0226(7) 0.0053(6) 0.0024(6) 0.0018(6)
    N2A 0.0360(9) 0.0266(8) 0.0226(8) 0.0177(7) 0.0035(6) 0.0007(6)
    N3A 0.0241(7) 0.0204(7) 0.0276(8) 0.0070(6) 0.0027(6) 0.0011(6)
    N41A 0.0408(11) 0.0334(11) 0.0573(12) 0.0109(9) 0.0078(9) 0.0097(9)
    C2A 0.0200(8) 0.0201(8) 0.0242(9) 0.0034(7) 0.0024(7) 0.0018(7)
    C4A 0.0231(9) 0.0191(9) 0.0325(10) 0.0043(7) 0.0004(7) 0.0025(7)
    C5A 0.0324(10) 0.0238(9) 0.0278(10) 0.0063(7) -0.0029(7) 0.0050(7)
    C6A 0.0236(9) 0.0231(9) 0.0250(9) 0.0028(7) 0.0010(7) 0.0022(7)
    C11A 0.0343(10) 0.0316(10) 0.0195(9) 0.0141(8) 0.0016(7) 0.0010(7)
    C21A 0.0397(11) 0.0271(10) 0.0321(10) 0.0146(8) 0.0062(8) 0.0029(8)
    C31A 0.0379(11) 0.0340(11) 0.0357(11) 0.0194(9) 0.0092(8) 0.0043(8)
    C41A 0.0368(10) 0.0336(10) 0.0230(9) 0.0112(8) 0.0014(7) 0.0054(7)
    C42A 0.0393(11) 0.0279(10) 0.0400(11) 0.0154(8) 0.0021(8) 0.0021(8)
    C51A 0.0439(11) 0.0269(10) 0.0335(10) 0.0134(8) -0.0010(8) 0.0019(8)
    C61A 0.0370(11) 0.0324(11) 0.0292(10) 0.0193(8) -0.0012(8) -0.0024(8)
    C62A 0.0471(12) 0.0354(11) 0.0243(10) 0.0146(9) 0.0015(8) 0.0018(8)
    S1B 0.0281(2) 0.0269(2) 0.0183(2) 0.0036(2) -0.0003(2) 0.0045(2)
    O11B 0.0270(6) 0.0409(7) 0.0263(7) 0.0030(5) -0.0052(5) 0.0029(5)
    O12B 0.0446(8) 0.0274(7) 0.0272(7) 0.0065(6) 0.0034(5) 0.0085(5)
    N1B 0.0519(10) 0.0304(9) 0.0240(8) -0.0039(7) 0.0034(7) 0.0020(6)
    N2B 0.0354(9) 0.0235(8) 0.0202(8) 0.0012(7) 0.0018(6) 0.0014(6)
    N3B 0.0377(9) 0.0301(8) 0.0204(8) -0.0004(7) 0.0009(6) 0.0033(6)
    N41B 0.0340(11) 0.0366(11) 0.0662(13) 0.0076(8) 0.0000(9) -0.0114(9)
    C2B 0.0302(9) 0.0285(10) 0.0189(9) 0.0037(7) 0.0046(7) 0.0019(7)
    C4B 0.0503(12) 0.0389(11) 0.0228(10) -0.0025(9) 0.0036(8) 0.0064(8)
    C5B 0.0738(15) 0.0349(12) 0.0280(11) -0.0099(10) 0.0042(10) 0.0106(9)
    C6B 0.0675(14) 0.0310(11) 0.0266(10) -0.0068(10) 0.0054(9) 0.0024(8)
    C11B 0.0266(9) 0.0257(9) 0.0194(8) 0.0014(7) 0.0014(7) 0.0044(7)
    C21B 0.0305(9) 0.0277(10) 0.0218(9) -0.0032(7) -0.0027(7) 0.0010(7)
    C31B 0.0366(10) 0.0253(10) 0.0291(10) 0.0013(8) 0.0003(8) -0.0027(7)
    C41B 0.0319(10) 0.0246(9) 0.0318(10) 0.0047(8) 0.0044(8) 0.0048(7)
    C42B 0.0830(17) 0.0518(14) 0.0270(11) -0.0160(12) -0.0058(11) 0.0114(10)
    C51B 0.0272(9) 0.0291(10) 0.0363(10) -0.0014(8) -0.0004(8) 0.0003(8)
    C61B 0.0316(10) 0.0238(9) 0.0304(10) -0.0012(7) 0.0005(7) -0.0022(7)
    C62B 0.129(2) 0.0411(14) 0.0390(13) -0.0308(14) -0.0040(14) 0.0038(10)
    O11C 0.0423(8) 0.0292(7) 0.0270(7) 0.0179(6) 0.0017(5) 0.0038(5)
    O12C 0.0565(9) 0.0342(8) 0.0290(7) 0.0256(6) 0.0106(6) 0.0056(6)
    O41C 0.0499(9) 0.0397(8) 0.0529(9) 0.0200(7) 0.0044(7) -0.0136(7)
    O42C 0.0679(10) 0.0431(9) 0.0584(10) 0.0341(8) 0.0029(8) 0.0120(7)
    N4C 0.0273(8) 0.0241(8) 0.0488(11) 0.0069(6) 0.0033(7) -0.0013(7)
    C1C 0.0211(8) 0.0189(8) 0.0269(9) 0.0029(7) 0.0019(7) 0.0018(7)
    C2C 0.0286(9) 0.0235(9) 0.0259(9) 0.0066(7) -0.0030(7) 0.0018(7)
    C3C 0.0305(10) 0.0267(10) 0.0274(10) 0.0054(7) 0.0014(7) -0.0052(7)
    C4C 0.0203(8) 0.0180(9) 0.0365(10) 0.0044(7) 0.0020(7) 0.0000(7)
    C5C 0.0307(10) 0.0277(10) 0.0305(10) 0.0085(8) 0.0033(7) 0.0090(7)
    C6C 0.0332(10) 0.0275(10) 0.0248(9) 0.0086(8) 0.0058(7) 0.0036(7)
    C11C 0.0248(9) 0.0209(9) 0.0266(9) 0.0039(7) 0.0031(7) 0.0040(7)
    O11D 0.0623(10) 0.0428(9) 0.0337(8) -0.0189(7) -0.0128(7) 0.0109(6)
    O12D 0.0654(10) 0.0410(8) 0.0280(8) -0.0142(7) -0.0082(7) 0.0018(6)
    O41D 0.1005(14) 0.0516(10) 0.0588(11) -0.0353(9) 0.0064(9) 0.0048(8)
    O42D 0.0851(13) 0.0546(10) 0.0690(12) -0.0144(9) -0.0378(10) -0.0039(9)
    N4D 0.0429(10) 0.0384(10) 0.0480(11) -0.0071(8) 0.0045(8) -0.0051(8)
    C1D 0.0290(9) 0.0332(10) 0.0252(9) 0.0020(8) 0.0026(7) -0.0004(7)
    C2D 0.0430(11) 0.0340(11) 0.0338(11) -0.0041(9) -0.0031(8) 0.0058(8)
    C3D 0.0412(11) 0.0428(12) 0.0330(11) -0.0037(9) -0.0080(8) 0.0026(9)
    C4D 0.0291(10) 0.0327(11) 0.0360(11) -0.0012(8) 0.0033(8) -0.0054(8)
    C5D 0.0473(12) 0.0328(11) 0.0383(11) -0.0039(9) 0.0054(9) 0.0064(9)
    C6D 0.0475(12) 0.0378(11) 0.0256(10) -0.0009(9) -0.0010(8) 0.0022(8)
    C11D 0.0365(10) 0.0334(11) 0.0263(10) 0.0024(8) 0.0022(8) 0.0005(8)
_geom_special_details
;
Bond distances, angles <i>etc</i>. have been calculated using the rounded
fractional coordinates. All su's are estimated from the variances of the
(full) variance-covariance matrix. The cell e.s.d.'s are taken into account in
the estimation of distances, angles and torsion angles
;
loop_
    _geom_bond_atom_site_label_1
    _geom_bond_atom_site_label_2
    _geom_bond_site_symmetry_1
    _geom_bond_site_symmetry_2
    _geom_bond_distance
    _geom_bond_publ_flag
    S1A O11A . . 1.4386(13) no
    S1A O12A . . 1.4224(13) no
    S1A N2A . . 1.6393(15) no
    S1A C11A . . 1.7429(18) no
    S1B O12B . . 1.4375(12) no
    S1B N2B . . 1.6520(15) no
    S1B C11B . . 1.7395(17) no
    S1B O11B . . 1.4270(12) no
    O11C C11C . . 1.304(2) no
    O12C C11C . . 1.223(2) no
    O41C N4C . . 1.223(2) no
    O42C N4C . . 1.224(2) no
    O11C H11C . . 0.95(3) no
    O11D C11D . . 1.314(2) no
    O12D C11D . . 1.210(2) no
    O41D N4D . . 1.212(2) no
    O42D N4D . . 1.217(3) no
    O11D H11D . . 0.99(3) no
    N1A C6A . . 1.348(2) no
    N1A C2A . . 1.349(2) no
    N2A C2A . . 1.384(2) no
    N3A C2A . . 1.328(2) no
    N3A C4A . . 1.348(2) no
    N41A C41A . . 1.355(2) no
    N2A H2A . . 0.84(2) no
    N41A H41A . . 0.88(2) no
    N41A H42A . . 0.80(3) no
    N1B C2B . . 1.324(2) no
    N1B C6B . . 1.349(2) no
    N2B C2B . . 1.391(2) no
    N3B C2B . . 1.338(2) no
    N3B C4B . . 1.350(2) no
    N41B C41B . . 1.354(2) no
    N2B H2B . . 0.88(2) no
    N41B H41B . . 0.86(2) no
    N41B H42B . . 0.84(2) no
    N4C C4C . . 1.478(2) no
    N4D C4D . . 1.479(2) no
    C4A C42A . . 1.496(2) no
    C4A C5A . . 1.380(2) no
    C5A C6A . . 1.384(2) no
    C6A C62A . . 1.493(2) no
    C11A C21A . . 1.395(2) no
    C11A C61A . . 1.395(3) no
    C21A C31A . . 1.375(2) no
    C31A C41A . . 1.399(3) no
    C41A C51A . . 1.411(2) no
    C51A C61A . . 1.363(2) no
    C5A H5A . . 0.9300 no
    C21A H21A . . 0.9300 no
    C31A H31A . . 0.9300 no
    C42A H44A . . 0.9600 no
    C42A H43A . . 0.9600 no
    C42A H45A . . 0.9600 no
    C51A H51A . . 0.9300 no
    C61A H61A . . 0.9300 no
    C62A H64A . . 0.9600 no
    C62A H62A . . 0.9600 no
    C62A H63A . . 0.9600 no
    C4B C5B . . 1.373(3) no
    C4B C42B . . 1.498(3) no
    C5B C6B . . 1.387(3) no
    C6B C62B . . 1.491(3) no
    C11B C21B . . 1.398(2) no
    C11B C61B . . 1.399(2) no
    C21B C31B . . 1.374(2) no
    C31B C41B . . 1.402(2) no
    C41B C51B . . 1.413(2) no
    C51B C61B . . 1.372(2) no
    C5B H5B . . 0.9300 no
    C21B H21B . . 0.9300 no
    C31B H31B . . 0.9300 no
    C42B H45B . . 0.9600 no
    C42B H43B . . 0.9600 no
    C42B H44B . . 0.9600 no
    C51B H51B . . 0.9300 no
    C61B H61B . . 0.9300 no
    C62B H64B . . 0.9600 no
    C62B H63B . . 0.9600 no
    C62B H62B . . 0.9600 no
    C1C C11C . . 1.494(2) no
    C1C C6C . . 1.390(2) no
    C1C C2C . . 1.394(2) no
    C2C C3C . . 1.382(2) no
    C3C C4C . . 1.382(2) no
    C4C C5C . . 1.377(3) no
    C5C C6C . . 1.380(2) no
    C2C H2C . . 0.9300 no
    C3C H3C . . 0.9300 no
    C5C H5C . . 0.9300 no
    C6C H6C . . 0.9300 no
    C1D C6D . . 1.391(3) no
    C1D C11D . . 1.490(2) no
    C1D C2D . . 1.382(2) no
    C2D C3D . . 1.379(3) no
    C3D C4D . . 1.373(3) no
    C4D C5D . . 1.377(3) no
    C5D C6D . . 1.379(3) no
    C2D H2D . . 0.9300 no
    C3D H3D . . 0.9300 no
    C5D H5D . . 0.9300 no
    C6D H6D . . 0.9300 no
loop_
    _geom_angle_atom_site_label_1
    _geom_angle_atom_site_label_2
    _geom_angle_atom_site_label_3
    _geom_angle_site_symmetry_1
    _geom_angle_site_symmetry_2
    _geom_angle_site_symmetry_3
    _geom_angle
    _geom_angle_publ_flag
    O11A S1A O12A . . . 119.17(8) no
    O11A S1A N2A . . . 102.91(8) no
    O11A S1A C11A . . . 107.51(8) no
    O12A S1A N2A . . . 109.82(8) no
    O12A S1A C11A . . . 110.09(8) no
    N2A S1A C11A . . . 106.48(8) no
    O12B S1B N2B . . . 101.89(7) no
    O12B S1B C11B . . . 109.32(8) no
    N2B S1B C11B . . . 106.68(8) no
    O11B S1B C11B . . . 109.61(8) no
    O11B S1B O12B . . . 118.86(7) no
    O11B S1B N2B . . . 109.66(7) no
    C11C O11C H11C . . . 110.7(15) no
    C11D O11D H11D . . . 110.8(16) no
    C2A N1A C6A . . . 116.89(13) no
    S1A N2A C2A . . . 127.86(12) no
    C2A N3A C4A . . . 115.69(13) no
    C2A N2A H2A . . . 117.0(13) no
    S1A N2A H2A . . . 113.2(14) no
    H41A N41A H42A . . . 119(2) no
    C41A N41A H42A . . . 118.7(19) no
    C41A N41A H41A . . . 119.9(11) no
    C2B N1B C6B . . . 115.97(15) no
    S1B N2B C2B . . . 125.01(12) no
    C2B N3B C4B . . . 116.62(14) no
    S1B N2B H2B . . . 110.2(13) no
    C2B N2B H2B . . . 118.1(13) no
    H41B N41B H42B . . . 117.6(19) no
    C41B N41B H41B . . . 121.5(11) no
    C41B N41B H42B . . . 119.9(16) no
    O41C N4C C4C . . . 118.18(15) no
    O41C N4C O42C . . . 124.27(15) no
    O42C N4C C4C . . . 117.55(15) no
    O41D N4D O42D . . . 123.73(18) no
    O42D N4D C4D . . . 118.08(16) no
    O41D N4D C4D . . . 118.17(17) no
    N1A C2A N2A . . . 113.44(13) no
    N1A C2A N3A . . . 126.78(14) no
    N2A C2A N3A . . . 119.77(14) no
    C5A C4A C42A . . . 121.72(15) no
    N3A C4A C5A . . . 121.65(15) no
    N3A C4A C42A . . . 116.62(15) no
    C4A C5A C6A . . . 118.98(16) no
    N1A C6A C62A . . . 117.53(14) no
    C5A C6A C62A . . . 122.59(15) no
    N1A C6A C5A . . . 119.88(15) no
    C21A C11A C61A . . . 119.40(16) no
    S1A C11A C61A . . . 119.01(13) no
    S1A C11A C21A . . . 121.59(14) no
    C11A C21A C31A . . . 119.68(16) no
    C21A C31A C41A . . . 121.45(16) no
    C31A C41A C51A . . . 118.00(16) no
    N41A C41A C31A . . . 121.62(17) no
    N41A C41A C51A . . . 120.37(17) no
    C41A C51A C61A . . . 120.54(16) no
    C11A C61A C51A . . . 120.93(16) no
    C6A C5A H5A . . . 121.00 no
    C4A C5A H5A . . . 121.00 no
    C11A C21A H21A . . . 120.00 no
    C31A C21A H21A . . . 120.00 no
    C21A C31A H31A . . . 119.00 no
    C41A C31A H31A . . . 119.00 no
    C4A C42A H44A . . . 109.00 no
    C4A C42A H45A . . . 109.00 no
    C4A C42A H43A . . . 110.00 no
    H43A C42A H45A . . . 109.00 no
    H43A C42A H44A . . . 109.00 no
    H44A C42A H45A . . . 109.00 no
    C41A C51A H51A . . . 120.00 no
    C61A C51A H51A . . . 120.00 no
    C11A C61A H61A . . . 120.00 no
    C51A C61A H61A . . . 120.00 no
    H62A C62A H63A . . . 109.00 no
    H63A C62A H64A . . . 109.00 no
    H62A C62A H64A . . . 109.00 no
    C6A C62A H62A . . . 109.00 no
    C6A C62A H64A . . . 110.00 no
    C6A C62A H63A . . . 109.00 no
    N1B C2B N2B . . . 118.33(15) no
    N1B C2B N3B . . . 127.13(15) no
    N2B C2B N3B . . . 114.53(14) no
    C5B C4B C42B . . . 123.01(17) no
    N3B C4B C5B . . . 120.29(16) no
    N3B C4B C42B . . . 116.70(16) no
    C4B C5B C6B . . . 118.97(17) no
    C5B C6B C62B . . . 122.51(18) no
    N1B C6B C5B . . . 120.99(18) no
    N1B C6B C62B . . . 116.51(17) no
    C21B C11B C61B . . . 119.77(15) no
    S1B C11B C21B . . . 121.78(13) no
    S1B C11B C61B . . . 118.41(13) no
    C11B C21B C31B . . . 119.71(15) no
    C21B C31B C41B . . . 121.44(16) no
    N41B C41B C31B . . . 122.12(16) no
    C31B C41B C51B . . . 118.07(15) no
    N41B C41B C51B . . . 119.77(16) no
    C41B C51B C61B . . . 120.70(16) no
    C11B C61B C51B . . . 120.29(15) no
    C4B C5B H5B . . . 121.00 no
    C6B C5B H5B . . . 120.00 no
    C11B C21B H21B . . . 120.00 no
    C31B C21B H21B . . . 120.00 no
    C41B C31B H31B . . . 119.00 no
    C21B C31B H31B . . . 119.00 no
    H43B C42B H45B . . . 109.00 no
    C4B C42B H43B . . . 109.00 no
    H44B C42B H45B . . . 109.00 no
    C4B C42B H45B . . . 109.00 no
    H43B C42B H44B . . . 110.00 no
    C4B C42B H44B . . . 109.00 no
    C41B C51B H51B . . . 120.00 no
    C61B C51B H51B . . . 120.00 no
    C11B C61B H61B . . . 120.00 no
    C51B C61B H61B . . . 120.00 no
    H62B C62B H64B . . . 109.00 no
    H63B C62B H64B . . . 109.00 no
    C6B C62B H63B . . . 109.00 no
    C6B C62B H64B . . . 109.00 no
    H62B C62B H63B . . . 110.00 no
    C6B C62B H62B . . . 109.00 no
    C2C C1C C6C . . . 120.19(14) no
    C6C C1C C11C . . . 117.96(14) no
    C2C C1C C11C . . . 121.85(14) no
    C1C C2C C3C . . . 119.79(15) no
    C2C C3C C4C . . . 118.46(16) no
    N4C C4C C3C . . . 118.98(15) no
    N4C C4C C5C . . . 118.03(15) no
    C3C C4C C5C . . . 122.97(15) no
    C4C C5C C6C . . . 118.09(16) no
    C1C C6C C5C . . . 120.48(15) no
    O11C C11C C1C . . . 115.10(14) no
    O12C C11C C1C . . . 120.96(15) no
    O11C C11C O12C . . . 123.95(15) no
    C1C C2C H2C . . . 120.00 no
    C3C C2C H2C . . . 120.00 no
    C2C C3C H3C . . . 121.00 no
    C4C C3C H3C . . . 121.00 no
    C4C C5C H5C . . . 121.00 no
    C6C C5C H5C . . . 121.00 no
    C1C C6C H6C . . . 120.00 no
    C5C C6C H6C . . . 120.00 no
    C2D C1D C11D . . . 120.85(16) no
    C6D C1D C11D . . . 119.40(15) no
    C2D C1D C6D . . . 119.74(16) no
    C1D C2D C3D . . . 120.44(17) no
    C2D C3D C4D . . . 118.56(17) no
    N4D C4D C3D . . . 117.89(16) no
    C3D C4D C5D . . . 122.53(17) no
    N4D C4D C5D . . . 119.58(16) no
    C4D C5D C6D . . . 118.38(17) no
    C1D C6D C5D . . . 120.34(17) no
    O11D C11D C1D . . . 113.51(15) no
    O12D C11D C1D . . . 122.71(16) no
    O11D C11D O12D . . . 123.78(17) no
    C1D C2D H2D . . . 120.00 no
    C3D C2D H2D . . . 120.00 no
    C2D C3D H3D . . . 121.00 no
    C4D C3D H3D . . . 121.00 no
    C4D C5D H5D . . . 121.00 no
    C6D C5D H5D . . . 121.00 no
    C1D C6D H6D . . . 120.00 no
    C5D C6D H6D . . . 120.00 no
loop_
    _geom_torsion_atom_site_label_1
    _geom_torsion_atom_site_label_2
    _geom_torsion_atom_site_label_3
    _geom_torsion_atom_site_label_4
    _geom_torsion_site_symmetry_1
    _geom_torsion_site_symmetry_2
    _geom_torsion_site_symmetry_3
    _geom_torsion_site_symmetry_4
    _geom_torsion
    _geom_torsion_publ_flag
    O11A S1A N2A C2A . . . . 170.32(14) no
    O12A S1A N2A C2A . . . . 42.43(17) no
    C11A S1A N2A C2A . . . . -76.75(16) no
    O11A S1A C11A C21A . . . . -141.58(14) no
    O11A S1A C11A C61A . . . . 39.11(16) no
    O12A S1A C11A C21A . . . . -10.30(17) no
    O12A S1A C11A C61A . . . . 170.39(13) no
    N2A S1A C11A C21A . . . . 108.69(15) no
    N2A S1A C11A C61A . . . . -70.62(15) no
    N2B S1B C11B C21B . . . . 118.51(14) no
    N2B S1B C11B C61B . . . . -63.86(15) no
    O11B S1B N2B C2B . . . . 59.69(16) no
    O12B S1B N2B C2B . . . . -173.51(14) no
    C11B S1B N2B C2B . . . . -58.93(16) no
    O11B S1B C11B C21B . . . . -0.14(16) no
    O11B S1B C11B C61B . . . . 177.48(12) no
    O12B S1B C11B C21B . . . . -132.04(14) no
    O12B S1B C11B C61B . . . . 45.59(15) no
    C2A N1A C6A C5A . . . . 0.4(2) no
    C2A N1A C6A C62A . . . . 179.66(14) no
    C6A N1A C2A N3A . . . . -3.7(2) no
    C6A N1A C2A N2A . . . . 175.03(14) no
    S1A N2A C2A N3A . . . . -5.7(2) no
    S1A N2A C2A N1A . . . . 175.49(12) no
    C2A N3A C4A C5A . . . . -1.1(2) no
    C4A N3A C2A N1A . . . . 4.0(2) no
    C4A N3A C2A N2A . . . . -174.64(14) no
    C2A N3A C4A C42A . . . . 177.89(14) no
    C6B N1B C2B N3B . . . . 1.3(3) no
    C2B N1B C6B C5B . . . . 0.5(3) no
    C6B N1B C2B N2B . . . . -177.64(17) no
    C2B N1B C6B C62B . . . . -179.3(2) no
    S1B N2B C2B N1B . . . . -30.2(2) no
    S1B N2B C2B N3B . . . . 150.71(13) no
    C2B N3B C4B C5B . . . . 0.5(3) no
    C2B N3B C4B C42B . . . . -179.80(17) no
    C4B N3B C2B N2B . . . . 177.15(15) no
    C4B N3B C2B N1B . . . . -1.9(3) no
    O41C N4C C4C C5C . . . . -176.68(15) no
    O41C N4C C4C C3C . . . . 2.0(2) no
    O42C N4C C4C C3C . . . . -177.47(15) no
    O42C N4C C4C C5C . . . . 3.9(2) no
    O42D N4D C4D C5D . . . . 176.81(17) no
    O42D N4D C4D C3D . . . . -3.7(3) no
    O41D N4D C4D C3D . . . . 177.85(17) no
    O41D N4D C4D C5D . . . . -1.6(3) no
    N3A C4A C5A C6A . . . . -1.8(2) no
    C42A C4A C5A C6A . . . . 179.26(15) no
    C4A C5A C6A N1A . . . . 2.2(2) no
    C4A C5A C6A C62A . . . . -177.08(15) no
    S1A C11A C21A C31A . . . . -178.96(14) no
    S1A C11A C61A C51A . . . . 179.27(14) no
    C61A C11A C21A C31A . . . . 0.4(3) no
    C21A C11A C61A C51A . . . . -0.1(3) no
    C11A C21A C31A C41A . . . . 0.2(3) no
    C21A C31A C41A C51A . . . . -0.9(3) no
    C21A C31A C41A N41A . . . . -179.64(17) no
    C31A C41A C51A C61A . . . . 1.2(3) no
    N41A C41A C51A C61A . . . . 179.95(17) no
    C41A C51A C61A C11A . . . . -0.8(3) no
    N3B C4B C5B C6B . . . . 1.1(3) no
    C42B C4B C5B C6B . . . . -178.5(2) no
    C4B C5B C6B N1B . . . . -1.7(3) no
    C4B C5B C6B C62B . . . . 178.1(2) no
    S1B C11B C61B C51B . . . . -177.98(13) no
    S1B C11B C21B C31B . . . . 176.99(13) no
    C21B C11B C61B C51B . . . . -0.3(2) no
    C61B C11B C21B C31B . . . . -0.6(2) no
    C11B C21B C31B C41B . . . . 0.3(3) no
    C21B C31B C41B N41B . . . . 178.27(18) no
    C21B C31B C41B C51B . . . . 0.8(3) no
    C31B C41B C51B C61B . . . . -1.8(3) no
    N41B C41B C51B C61B . . . . -179.24(18) no
    C41B C51B C61B C11B . . . . 1.5(3) no
    C11C C1C C6C C5C . . . . -178.81(15) no
    C2C C1C C11C O12C . . . . -177.81(16) no
    C6C C1C C11C O11C . . . . -177.86(14) no
    C2C C1C C11C O11C . . . . 2.0(2) no
    C6C C1C C2C C3C . . . . -1.0(2) no
    C11C C1C C2C C3C . . . . 179.13(15) no
    C2C C1C C6C C5C . . . . 1.4(2) no
    C6C C1C C11C O12C . . . . 2.4(2) no
    C1C C2C C3C C4C . . . . -0.2(2) no
    C2C C3C C4C N4C . . . . -177.39(15) no
    C2C C3C C4C C5C . . . . 1.2(3) no
    C3C C4C C5C C6C . . . . -0.9(3) no
    N4C C4C C5C C6C . . . . 177.70(15) no
    C4C C5C C6C C1C . . . . -0.4(2) no
    C6D C1D C2D C3D . . . . -0.1(3) no
    C11D C1D C2D C3D . . . . -179.39(16) no
    C2D C1D C6D C5D . . . . -0.4(3) no
    C11D C1D C6D C5D . . . . 178.87(16) no
    C2D C1D C11D O11D . . . . 6.9(2) no
    C2D C1D C11D O12D . . . . -174.15(17) no
    C6D C1D C11D O11D . . . . -172.39(16) no
    C6D C1D C11D O12D . . . . 6.6(3) no
    C1D C2D C3D C4D . . . . 0.8(3) no
    C2D C3D C4D N4D . . . . 179.69(16) no
    C2D C3D C4D C5D . . . . -0.9(3) no
    N4D C4D C5D C6D . . . . 179.77(16) no
    C3D C4D C5D C6D . . . . 0.4(3) no
    C4D C5D C6D C1D . . . . 0.3(3) no
loop_
    _geom_hbond_atom_site_label_D
    _geom_hbond_atom_site_label_H
    _geom_hbond_atom_site_label_A
    _geom_hbond_site_symmetry_A
    _geom_hbond_distance_DH
    _geom_hbond_distance_HA
    _geom_hbond_distance_DA
    _geom_hbond_angle_DHA
    _geom_hbond_publ_flag
    N2A H2A O12C . 0.84(2) 1.92(2) 2.758(2) 178.6(16) yes
    N2B H2B O12D . 0.88(2) 1.96(2) 2.825(2) 167.9(17) yes
    N41A H41A O12B 2_776 0.88(2) 2.23(2) 3.093(2) 168.5(17) yes
    N41B H41B O12A 2_766 0.86(2) 2.44(2) 2.943(2) 117.9(15) yes
    N41A H42A O11A 1_655 0.80(3) 2.22(3) 3.002(2) 164(2) yes
    N41B H42B O11B 1_655 0.84(2) 2.30(2) 3.066(2) 152(2) yes
    O11C H11C N1A . 0.95(3) 1.74(3) 2.6829(18) 175(2) yes
    O11D H11D N3B . 0.99(3) 1.67(3) 2.652(2) 171(3) yes
    C2D H2D O11D . 0.93 2.41 2.727(2) 100 no
    C5A H5A O11B . 0.93 2.48 3.361(2) 157 no
    C6C H6C O12B 2_676 0.93 2.51 3.179(2) 129 no
    C62B H63B O41D 1_445 0.96 2.44 3.313(3) 151 no
_iucr_refine_instructions_details
;
TITL gs10gs39_SMAZPNBA
CELL  0.71073   8.3483  13.8354  17.9813   90.810   92.841   96.090
ZERR     4.00   0.0003   0.0006   0.0008    0.004    0.004    0.004
LATT   1
SFAC  C    H    N    O    S
UNIT  76   76   20   24   4
MERG   2
OMIT    -4.00  52.00
FMAP   2
PLAN   10
BOND   $H
ACTA
L.S.   8
WGHT    0.054000
FVAR       4.29683
S1A   5    0.430651    0.796811    0.288481    11.00000    0.03249    0.03231 =
         0.02131   -0.00117   -0.00058    0.01426
O11A  4    0.312836    0.851292    0.252160    11.00000    0.03633    0.04569 =
         0.02838    0.00296   -0.00417    0.01910
O12A  4    0.422936    0.695001    0.274203    11.00000    0.04284    0.03120 =
         0.03300   -0.00788   -0.00099    0.01081
N1A   3    0.439737    0.810775    0.503698    11.00000    0.02436    0.02111 =
         0.02265    0.00181    0.00237    0.00526
N2A   3    0.406844    0.817441    0.377043    11.00000    0.03598    0.02657 =
         0.02264    0.00069    0.00348    0.01769
N3A   3    0.558495    0.698061    0.426802    11.00000    0.02411    0.02045 =
         0.02758    0.00108    0.00268    0.00704
N41A  3    1.070393    0.994829    0.228704    11.00000    0.04084    0.03345 =
         0.05734    0.00966    0.00784    0.01088
C2A   1    0.473524    0.772487    0.437604    11.00000    0.02002    0.02008 =
         0.02420    0.00184    0.00240    0.00345
C4A   1    0.607350    0.653598    0.488849    11.00000    0.02308    0.01908 =
         0.03249    0.00250    0.00044    0.00429
C5A   1    0.572950    0.685097    0.558858    11.00000    0.03238    0.02379 =
         0.02785    0.00504   -0.00286    0.00625
AFIX  43
H5A   2    0.604982    0.652451    0.600998    11.00000   -1.20000
AFIX   0
C6A   1    0.490028    0.766038    0.565393    11.00000    0.02358    0.02306 =
         0.02499    0.00223    0.00096    0.00280
C11A  1    0.620811    0.852956    0.269622    11.00000    0.03431    0.03155 =
         0.01951    0.00102    0.00161    0.01412
C21A  1    0.748608    0.799105    0.255767    11.00000    0.03967    0.02706 =
         0.03214    0.00294    0.00621    0.01460
AFIX  43
H21A  2    0.733276    0.731533    0.255629    11.00000   -1.20000
AFIX   0
C31A  1    0.897423    0.846395    0.242307    11.00000    0.03795    0.03405 =
         0.03573    0.00432    0.00919    0.01941
AFIX  43
H31A  2    0.982088    0.810073    0.232990    11.00000   -1.20000
AFIX   0
C41A  1    0.924210    0.947975    0.242325    11.00000    0.03676    0.03359 =
         0.02305    0.00543    0.00136    0.01125
C42A  1    0.698207    0.567375    0.477891    11.00000    0.03928    0.02795 =
         0.03999    0.00207    0.00214    0.01539
AFIX 137
H43A  2    0.789485    0.585438    0.448699    11.00000   -1.50000
H44A  2    0.628791    0.516311    0.452472    11.00000   -1.50000
H45A  2    0.734658    0.545039    0.525468    11.00000   -1.50000
AFIX   0
C51A  1    0.792851    1.001109    0.255526    11.00000    0.04394    0.02690 =
         0.03350    0.00188   -0.00103    0.01343
AFIX  43
H51A  2    0.806871    1.068675    0.254887    11.00000   -1.20000
AFIX   0
C61A  1    0.645661    0.954251    0.269198    11.00000    0.03698    0.03243 =
         0.02916   -0.00242   -0.00120    0.01935
AFIX  43
H61A  2    0.560575    0.990294    0.278376    11.00000   -1.20000
AFIX   0
C62A  1    0.454439    0.807882    0.638963    11.00000    0.04713    0.03542 =
         0.02433    0.00178    0.00154    0.01458
AFIX 137
H62A  2    0.532178    0.862518    0.651743    11.00000   -1.50000
H63A  2    0.460019    0.759373    0.676381    11.00000   -1.50000
H64A  2    0.348229    0.828673    0.636091    11.00000   -1.50000
AFIX   0
S1B   5    0.824540    0.683041    0.767437    11.00000    0.02805    0.02691 =
         0.01829    0.00450   -0.00032    0.00361
O11B  4    0.681392    0.630723    0.734542    11.00000    0.02702    0.04090 =
         0.02630    0.00291   -0.00522    0.00301
O12B  4    0.865528    0.782351    0.747041    11.00000    0.04458    0.02735 =
         0.02716    0.00852    0.00340    0.00645
N1B   3    0.704598    0.534275    0.880608    11.00000    0.05189    0.03045 =
         0.02404    0.00200    0.00341   -0.00390
N2B   3    0.808385    0.693725    0.858308    11.00000    0.03542    0.02354 =
         0.02017    0.00143    0.00179    0.00118
N3B   3    0.846627    0.635306    0.976014    11.00000    0.03769    0.03012 =
         0.02036    0.00335    0.00089   -0.00040
N41B  3    1.391738    0.474478    0.720346    11.00000    0.03399    0.03657 =
         0.06620   -0.01141    0.00004    0.00758
C2B   1    0.784975    0.616407    0.906564    11.00000    0.03024    0.02848 =
         0.01894    0.00186    0.00457    0.00367
C4B   1    0.820603    0.563784    1.025674    11.00000    0.05031    0.03888 =
         0.02283    0.00635    0.00365   -0.00254
C5B   1    0.735801    0.476623    1.004051    11.00000    0.07385    0.03491 =
         0.02803    0.01056    0.00423   -0.00990
AFIX  43
H5B   2    0.716018    0.427609    1.038317    11.00000   -1.20000
AFIX   0
C6B   1    0.680101    0.462797    0.930331    11.00000    0.06752    0.03102 =
         0.02665    0.00243    0.00538   -0.00681
C11B  1    0.988147    0.617674    0.754462    11.00000    0.02660    0.02566 =
         0.01945    0.00443    0.00145    0.00140
C21B  1    0.970595    0.527722    0.716865    11.00000    0.03048    0.02771 =
         0.02177    0.00103   -0.00267   -0.00324
AFIX  43
H21B  2    0.868814    0.499753    0.700016    11.00000   -1.20000
AFIX   0
C31B  1    1.104386    0.480824    0.704918    11.00000    0.03659    0.02533 =
         0.02912   -0.00271    0.00026    0.00131
AFIX  43
H31B  2    1.091935    0.421172    0.679648    11.00000   -1.20000
AFIX   0
C41B  1    1.259298    0.520950    0.729999    11.00000    0.03189    0.02455 =
         0.03175    0.00479    0.00437    0.00473
C42B  1    0.888972    0.584910    1.103485    11.00000    0.08304    0.05178 =
         0.02700    0.01144   -0.00582   -0.01595
AFIX 137
H43B  2    0.988515    0.626378    1.102130    11.00000   -1.50000
H44B  2    0.908533    0.525110    1.126994    11.00000   -1.50000
H45B  2    0.813694    0.616783    1.131211    11.00000   -1.50000
AFIX   0
C51B  1    1.274427    0.611042    0.769098    11.00000    0.02720    0.02913 =
         0.03635    0.00032   -0.00038   -0.00140
AFIX  43
H51B  2    1.375554    0.638251    0.787461    11.00000   -1.20000
AFIX   0
C61B  1    1.141516    0.658780    0.780246    11.00000    0.03158    0.02381 =
         0.03040   -0.00215    0.00050   -0.00121
AFIX  43
H61B  2    1.153413    0.718746    0.805058    11.00000   -1.20000
AFIX   0
C62B  1    0.591446    0.369457    0.901599    11.00000    0.12872    0.04112 =
         0.03900    0.00382   -0.00398   -0.03079
AFIX 137
H62B  2    0.515973    0.382425    0.861907    11.00000   -1.50000
H63B  2    0.534475    0.337669    0.941083    11.00000   -1.50000
H64B  2    0.666803    0.328176    0.883308    11.00000   -1.50000
AFIX   0
O11C  4    0.288786    0.968958    0.528993    11.00000    0.04228    0.02925 =
         0.02702    0.00385    0.00170    0.01790
O12C  4    0.281750    0.989958    0.406099    11.00000    0.05649    0.03425 =
         0.02904    0.00564    0.01062    0.02559
O41C  4   -0.139298    1.363831    0.568060    11.00000    0.04995    0.03966 =
         0.05288   -0.01362    0.00438    0.01998
O42C  4   -0.163146    1.373898    0.448187    11.00000    0.06785    0.04308 =
         0.05842    0.01202    0.00291    0.03408
N4C   3   -0.116160    1.335831    0.505075    11.00000    0.02732    0.02414 =
         0.04876   -0.00128    0.00329    0.00693
C1C   1    0.148380    1.095655    0.480522    11.00000    0.02112    0.01891 =
         0.02690    0.00179    0.00195    0.00285
C2C   1    0.110974    1.125000    0.551480    11.00000    0.02858    0.02355 =
         0.02589    0.00178   -0.00301    0.00659
AFIX  43
H2C   2    0.145736    1.092286    0.593093    11.00000   -1.20000
AFIX   0
C3C   1    0.022079    1.202850    0.559822    11.00000    0.03047    0.02669 =
         0.02737   -0.00518    0.00139    0.00536
AFIX  43
H3C   2   -0.004076    1.223145    0.606808    11.00000   -1.20000
AFIX   0
C4C   1   -0.027070    1.249863    0.496699    11.00000    0.02033    0.01801 =
         0.03648    0.00001    0.00199    0.00444
C5C   1    0.006061    1.221560    0.425889    11.00000    0.03067    0.02775 =
         0.03050    0.00897    0.00328    0.00853
AFIX  43
H5C   2   -0.029971    1.254136    0.384449    11.00000   -1.20000
AFIX   0
C6C   1    0.094281    1.143456    0.418170    11.00000    0.03316    0.02753 =
         0.02479    0.00358    0.00584    0.00857
AFIX  43
H6C   2    0.117718    1.122644    0.370909    11.00000   -1.20000
AFIX   0
C11C  1    0.246037    1.012878    0.468619    11.00000    0.02485    0.02094 =
         0.02657    0.00397    0.00310    0.00393
O11D  4    1.053665    0.784788    1.023295    11.00000    0.06230    0.04279 =
         0.03369    0.01093   -0.01276   -0.01891
O12D  4    1.026235    0.852301    0.912327    11.00000    0.06540    0.04100 =
         0.02805    0.00182   -0.00820   -0.01424
O41D  4    1.532250    1.247674    1.056893    11.00000    0.10047    0.05157 =
         0.05880    0.00484    0.00641   -0.03528
O42D  4    1.563822    1.170031    1.157904    11.00000    0.08514    0.05459 =
         0.06900   -0.00388   -0.03783   -0.01442
N4D   3    1.506997    1.176345    1.094703    11.00000    0.04292    0.03835 =
         0.04805   -0.00514    0.00445   -0.00706
C1D   1    1.397567    1.093255    1.063043    11.00000    0.02911    0.03267 =
         0.03596   -0.00542    0.00333   -0.00122
C2D   1    1.324959    1.099888    0.993117    11.00000    0.04734    0.03281 =
         0.03827    0.00641    0.00540   -0.00394
AFIX  43
H2D   2    1.343588    1.156053    0.965642    11.00000   -1.20000
AFIX   0
C3D   1    1.223967    1.021227    0.964831    11.00000    0.04749    0.03775 =
         0.02558    0.00219   -0.00099   -0.00087
AFIX  43
H3D   2    1.174005    1.024005    0.917635    11.00000   -1.20000
AFIX   0
C4D   1    1.196447    0.937751    1.006532    11.00000    0.02897    0.03324 =
         0.02525   -0.00040    0.00264    0.00196
C5D   1    1.271546    0.933539    1.076498    11.00000    0.04297    0.03404 =
         0.03378    0.00579   -0.00314   -0.00412
AFIX  43
H5D   2    1.252998    0.877779    1.104440    11.00000   -1.20000
AFIX   0
C6D   1    1.373765    1.011455    1.105134    11.00000    0.04116    0.04278 =
         0.03297    0.00262   -0.00799   -0.00368
AFIX  43
H6D   2    1.425469    1.008655    1.151949    11.00000   -1.20000
AFIX   0
C11D  1    1.084376    0.854342    0.975405    11.00000    0.03652    0.03335 =
         0.02626    0.00054    0.00216    0.00242
H2A   2    0.369861    0.870171    0.385311    11.00000    0.04439
H41A  2    1.083953    1.058812    0.228805    11.00000    0.04815
H42A  2    1.147649    0.965357    0.232232    11.00000    0.06819
H2B   2    0.863510    0.747965    0.875540    11.00000    0.04598
H41B  2    1.387015    0.421930    0.693566    11.00000    0.04368
H42B  2    1.483278    0.501628    0.733748    11.00000    0.05030
H11C  2    0.343429    0.914185    0.517131    11.00000    0.09031
H11D  2    0.975720    0.731869    1.000867    11.00000    0.09205
HKLF    4
REM  gs10gs39 SMAZPNBA
REM R1 =  0.0369 for   6075 Fo > 4sig(Fo)  and  0.0552 for all   8077 data
REM    595 parameters refined using      0 restraints
END
WGHT      0.0523      0.0000
REM Highest difference peak  0.270,  deepest hole -0.405,  1-sigma level  0.043
Q1    1   0.8869  0.6608  1.1180  11.00000  0.05    0.27
Q2    1   0.6409  0.3081  0.9383  11.00000  0.05    0.23
Q3    1   1.6211  1.1715  1.1174  11.00000  0.05    0.23
Q4    1   0.3508  0.7613  0.6558  11.00000  0.05    0.21
Q5    1   0.4305  0.8813  0.6367  11.00000  0.05    0.21
Q6    1   0.7916  0.5505  1.1408  11.00000  0.05    0.21
Q7    1   0.5517  0.7974  0.6812  11.00000  0.05    0.20
Q8    1  -0.0657  1.4059  0.4569  11.00000  0.05    0.20
Q9    1   0.9145  0.6413  0.7663  11.00000  0.05    0.19
Q10   1   0.2004  1.0657  0.4739  11.00000  0.05    0.18
;
