# Supplementary material for: 4-Amino-N-(4,6-dimethyl­pyrimidin-2-yl)­benzene­sulfonamide–4-nitro­benzoic acid (1/1)
Source: Acta Crystallogr Sect E Struct Rep Online. 2012 May 5;68(Pt 6):o1649–50. doi: 10.1107/S1600536812019563 (PMC3379250; doi:10.1107/S1600536812019563)
Supplement: Supplementary file 2 [file e-68-o1649-Isup2.hkl]

#
# h,k,l, Fc-squared, Fo-squared, sigma(Fo-squared) and status flag
#
data_I
_shelx_title ' gs10gs39 SMAZPNBA'
_shelx_refln_list_code          4
_shelx_F_calc_maximum      234.49
_exptl_crystal_F_000       928.00
_reflns_d_resolution_high  0.8107
 
loop_
 _symmetry_equiv_pos_as_xyz
 'x, y, z'
 '-x, -y, -z'
 
_cell_length_a     8.3483
_cell_length_b    13.8354
_cell_length_c    17.9813
_cell_angle_alpha  90.810
_cell_angle_beta   92.841
_cell_angle_gamma  96.090
 
_shelx_F_squared_multiplier     1.000
 
loop_
 _refln_index_h
 _refln_index_k
 _refln_index_l
 _refln_F_squared_calc
 _refln_F_squared_meas
 _refln_F_squared_sigma
 _refln_observed_status
   2   0   0      202.73      173.91      5.42 o
   3   0   0     1009.98      877.88      7.75 o
   4   0   0      304.97      360.38     10.22 o
   5   0   0       55.33       56.67      4.53 o
   6   0   0       23.00       32.56      7.22 o
   7   0   0     1412.31     1404.70     25.12 o
   8   0   0       91.59      103.86     12.31 o
   9   0   0        0.22        7.76     14.18 o
  10   0   0       46.75       42.54     15.93 o
 -10   1   0       59.21       58.80     13.80 o
  -9   1   0        1.63        4.08     10.93 o
  -8   1   0        0.04        1.28     10.45 o
  -7   1   0      466.54      435.01     14.35 o
  -6   1   0       11.00       12.57      7.86 o
  -5   1   0     3698.39     3639.68     31.19 o
  -4   1   0      744.89      692.33      7.52 o
  -3   1   0      876.52      838.46      9.87 o
  -2   1   0     9798.09     9516.19     40.48 o
   2   1   0     2046.33     2031.85     11.74 o
   3   1   0     5056.73     4668.28     26.50 o
   4   1   0        1.34        3.96      3.60 o
   5   1   0     1922.75     1842.58     17.59 o
   6   1   0     1979.08     1904.89     24.74 o
   7   1   0      165.21      174.23     13.17 o
   8   1   0        1.03       14.96     11.00 o
   9   1   0       44.96       38.93     17.00 o
  10   1   0       17.15       38.83     18.54 o
 -10   2   0       11.56       11.43     12.85 o
  -9   2   0       81.85       84.70     10.74 o
  -8   2   0       32.93       40.98      8.15 o
  -7   2   0     3420.40     3428.63     31.89 o
  -6   2   0      452.84      419.08     12.42 o
  -5   2   0     4148.22     4035.75     31.36 o
  -4   2   0     1017.44     1044.72     10.18 o
  -3   2   0     6865.03     6654.61     34.52 o
  -2   2   0    13156.86    13046.37    103.23 o
  -1   2   0      189.64      169.09      3.89 o
   1   2   0     6788.24     6814.10     34.79 o
   2   2   0    45469.34    42978.39    243.45 o
   3   2   0     4030.24     3871.02     28.18 o
   4   2   0      663.61      646.56      9.34 o
   5   2   0        6.29       10.00      4.57 o
   6   2   0       24.30       23.96      9.19 o
   7   2   0      202.08      177.61     12.24 o
   8   2   0      232.25      236.19     18.97 o
   9   2   0      563.62      512.55     35.68 o
  10   2   0        3.98        0.94     16.02 o
 -10   3   0       14.93       23.53     20.63 o
  -9   3   0      160.94      187.67     12.88 o
  -8   3   0      234.59      219.12     11.00 o
  -7   3   0        0.17        2.94      7.80 o
  -6   3   0      564.86      525.66     12.05 o
  -5   3   0     1512.31     1371.35     13.65 o
  -4   3   0      521.20      540.56      9.06 o
  -3   3   0      828.34      858.77      9.21 o
  -2   3   0    20165.91    18998.90    134.21 o
  -1   3   0     4001.61     3736.10     14.80 o
   0   3   0       76.35       82.85      6.86 o
   1   3   0       43.35       29.06      6.27 o
   2   3   0     5214.27     5110.13     23.21 o
   3   3   0    14769.81    14820.97    121.38 o
   4   3   0      243.84      260.79      9.10 o
   5   3   0      173.56      209.90      7.48 o
   6   3   0      282.11      276.03      8.30 o
   7   3   0       59.57       51.47     10.24 o
   8   3   0        0.67        1.01     13.07 o
   9   3   0       90.37      108.01     23.54 o
 -10   4   0       76.75       49.80     24.86 o
  -9   4   0      157.72      164.96     14.32 o
  -8   4   0        1.26        7.47      9.11 o
  -7   4   0      284.53      253.24     11.41 o
  -6   4   0      260.45      227.35      9.94 o
  -5   4   0      721.84      760.32     12.83 o
  -4   4   0      119.22      183.60      6.47 o
  -3   4   0     4406.22     4644.82     21.70 o
  -2   4   0     2018.12     2081.33     21.77 o
  -1   4   0      250.00      291.70      6.78 o
   0   4   0       58.09       57.08      9.39 o
   1   4   0     2862.98     2679.19     37.05 o
   2   4   0     5499.13     5295.56     45.25 o
   3   4   0      909.15      918.51     14.44 o
   4   4   0    11135.05    10725.90     55.41 o
   5   4   0      283.80      298.29      9.03 o
   6   4   0      282.54      274.05      8.87 o
   7   4   0      717.66      663.65     18.24 o
   8   4   0        0.07        1.96     14.57 o
   9   4   0       35.44       61.96     16.13 o
 -10   5   0       15.40       16.81     25.89 o
  -9   5   0      134.46      131.26     13.73 o
  -8   5   0       16.74       23.01     11.39 o
  -7   5   0        3.26        8.70      8.50 o
  -6   5   0      239.34      263.31     10.18 o
  -5   5   0      280.42      289.26      9.16 o
  -4   5   0     2092.33     2262.17     15.79 o
  -3   5   0     1521.92     1552.45     19.81 o
  -2   5   0     1475.26     1442.89     12.11 o
  -1   5   0        2.35        3.74      2.58 o
   0   5   0     6700.54     6856.35     34.14 o
   1   5   0      437.36      359.59      8.27 o
   2   5   0      466.29      525.05      9.90 o
   3   5   0      289.59      333.00     11.02 o
   4   5   0      744.57      857.31     13.29 o
   5   5   0       16.14       16.35      6.75 o
   6   5   0       43.13       66.36      7.47 o
   7   5   0       96.04       96.17     14.80 o
   8   5   0        7.40        6.38     14.18 o
   9   5   0       32.46       29.68     19.10 o
  -9   6   0      174.43      182.38     15.19 o
  -8   6   0      315.21      336.06     16.24 o
  -7   6   0        0.97        7.04      8.40 o
  -6   6   0       12.36       12.46      6.46 o
  -5   6   0        3.52        3.34      5.19 o
  -4   6   0      549.03      530.67      8.79 o
  -3   6   0     3285.91     3327.22     38.74 o
  -2   6   0       48.96       56.47      6.08 o
  -1   6   0     3869.08     4202.83     67.37 o
   0   6   0    12278.84    12327.99    163.19 o
   1   6   0      729.91      694.29     11.05 o
   2   6   0      104.39      104.28      7.44 o
   3   6   0      970.90      920.33     15.09 o
   4   6   0     3155.18     3108.98     41.92 o
   5   6   0      424.52      386.24     11.27 o
   6   6   0     1082.27      967.18     36.20 o
   7   6   0      160.27      184.38     17.57 o
   8   6   0        4.12       13.93     16.50 o
   9   6   0       81.89      120.42     17.58 o
  -9   7   0       19.55       16.90     11.49 o
  -8   7   0       90.77       74.61     11.57 o
  -7   7   0      111.27       97.81      9.38 o
  -6   7   0      265.14      276.98     11.44 o
  -5   7   0      512.34      484.36      8.71 o
  -4   7   0        0.22        1.91      3.57 o
  -3   7   0      147.31      140.27      7.53 o
  -2   7   0        1.22        4.76      5.19 o
  -1   7   0        0.38        4.90      4.88 o
   0   7   0     1329.01     1451.39     19.80 o
   1   7   0       45.93       43.72      6.61 o
   2   7   0     1643.80     1677.77     16.03 o
   3   7   0      319.16      322.38     10.32 o
   4   7   0       95.05      115.99      8.94 o
   5   7   0       16.81       15.50      7.65 o
   6   7   0      613.00      577.77     24.92 o
   7   7   0      608.27      603.36     27.16 o
   8   7   0       76.43       61.88     16.68 o
  -9   8   0        4.49       12.62     12.74 o
  -8   8   0       47.21       54.98      9.93 o
  -7   8   0      419.23      393.00     13.66 o
  -6   8   0       53.90       57.24      8.61 o
  -5   8   0      300.88      308.76     10.88 o
  -4   8   0      161.47      176.47      7.84 o
  -3   8   0     1227.96     1238.30     16.76 o
  -2   8   0        7.35        4.73      5.65 o
  -1   8   0     1098.96     1163.32     19.70 o
   0   8   0        4.68        4.13      7.73 o
   1   8   0     1812.17     1742.57     26.85 o
   2   8   0      265.40      267.32     10.13 o
   3   8   0      317.04      349.64     11.50 o
   4   8   0      346.13      343.67     14.71 o
   5   8   0      913.59      838.90     16.01 o
   6   8   0       34.44       40.61     15.51 o
   7   8   0       26.33       39.47     17.36 o
   8   8   0     1258.20     1068.46     35.19 o
  -9   9   0       67.66       73.76     16.02 o
  -8   9   0      128.80      121.70     11.18 o
  -7   9   0      124.03      125.37     10.47 o
  -6   9   0       87.45       62.87      8.52 o
  -5   9   0      266.44      297.85     10.96 o
  -4   9   0      209.40      211.61      9.07 o
  -3   9   0      422.64      428.49     10.51 o
  -2   9   0     1345.45     1270.51     16.33 o
  -1   9   0       96.87      100.41      9.66 o
   0   9   0      711.35      731.12     14.78 o
   1   9   0      676.25      673.03     15.35 o
   2   9   0      714.66      745.78     14.65 o
   3   9   0     1133.32     1159.74     18.13 o
   4   9   0       53.34       71.26      9.58 o
   5   9   0       23.03       34.65      7.54 o
   6   9   0       22.83       21.61     16.62 o
   7   9   0      326.68      357.60     23.52 o
   8   9   0       34.31       28.82     16.12 o
  -8  10   0       82.44       76.52     13.11 o
  -7  10   0      392.01      368.96     13.76 o
  -6  10   0      261.79      268.12     11.59 o
  -5  10   0      433.74      412.63     12.33 o
  -4  10   0      220.66      213.81      9.71 o
  -3  10   0      578.30      617.36     12.43 o
  -2  10   0      146.53      165.72      7.74 o
  -1  10   0       21.37       20.41      5.31 o
   0  10   0      332.80      347.65     12.39 o
   1  10   0     1710.29     1791.65     24.00 o
   2  10   0       45.81       47.74     10.60 o
   3  10   0       49.25       41.14      9.53 o
   4  10   0      876.14      829.53     17.25 o
   5  10   0      568.77      514.37     18.03 o
   6  10   0      122.90      130.68     17.17 o
   7  10   0      139.24      115.05     18.35 o
  -8  11   0       18.54       10.28     17.09 o
  -7  11   0      189.29      174.11     14.59 o
  -6  11   0       61.62       58.64     10.98 o
  -5  11   0       12.89       49.09     10.14 o
  -4  11   0       48.40       54.62      7.43 o
  -3  11   0       10.17        8.76      6.39 o
  -2  11   0      173.36      168.03      8.32 o
  -1  11   0      165.46      184.92      7.70 o
   0  11   0        5.82       16.03      8.55 o
   1  11   0      850.32      848.28     18.61 o
   2  11   0      849.98      820.23     19.76 o
   3  11   0      142.07      138.95     11.00 o
   4  11   0        0.54        6.35      9.47 o
   5  11   0       34.31       39.60     16.46 o
   6  11   0       72.16       71.76     18.20 o
   7  11   0        1.10        8.68     16.22 o
  -8  12   0       17.89       43.28     19.62 o
  -7  12   0      216.32      233.80     23.22 o
  -6  12   0       17.35       20.53     17.50 o
  -5  12   0        3.52        9.62     16.06 o
  -4  12   0      304.13      322.46     22.22 o
  -3  12   0     1213.68     1232.76     32.78 o
  -2  12   0      166.98      172.36     18.68 o
  -1  12   0        4.68       13.35      9.01 o
   0  12   0      273.81      248.59     12.31 o
   1  12   0        6.90        8.18      9.18 o
   2  12   0       93.70       95.35     11.61 o
   3  12   0      112.22      107.84     12.81 o
   4  12   0      327.26      381.45     17.36 o
   5  12   0       67.99       76.25     17.30 o
   6  12   0        2.28        9.39     15.91 o
  -7  13   0        6.32       12.91     17.14 o
  -6  13   0      260.79      284.24     22.55 o
  -5  13   0        3.21        8.12     16.26 o
  -4  13   0      147.40      145.32     20.15 o
  -3  13   0        6.44        9.22     16.52 o
  -2  13   0       36.60       68.09     17.37 o
  -1  13   0      171.49      218.17     18.85 o
   0  13   0      915.24      849.78     27.99 o
   1  13   0       22.45       21.89      9.99 o
   2  13   0       23.15       32.42     10.94 o
   3  13   0       31.36       21.41     11.88 o
   4  13   0      474.60      475.02     19.09 o
   5  13   0       53.74       51.79     15.44 o
  -6  14   0      126.69      140.55     20.87 o
  -5  14   0       26.31       25.16     17.96 o
  -4  14   0      795.19      746.70     29.68 o
  -3  14   0        0.79       13.08     15.64 o
  -2  14   0        3.76        8.76     16.15 o
  -1  14   0      577.15      562.30     25.15 o
   0  14   0        1.85       21.63     15.01 o
   1  14   0        7.99       10.76     14.58 o
   2  14   0        6.78       15.68     14.14 o
   3  14   0       86.34       86.05     13.09 o
   4  14   0       81.09      110.48     18.14 o
  -5  15   0       25.55       39.69     19.70 o
  -4  15   0        2.11       10.06     19.36 o
  -3  15   0      344.85      341.12     23.24 o
  -2  15   0       74.73       92.86     20.68 o
  -1  15   0        9.42       11.34     17.37 o
   0  15   0       29.80       36.74     15.82 o
   1  15   0      135.95      133.27     18.18 o
   2  15   0       60.80       81.49     15.01 o
   3  15   0        0.16        7.56     15.50 o
  -4  16   0        0.34       18.49     20.59 o
  -3  16   0      607.59      628.08     30.47 o
  -2  16   0        4.94        0.24     18.46 o
  -1  16   0       26.40       37.37     18.54 o
   0  16   0       66.66       69.91     19.08 o
   1  16   0        4.19       34.21     28.45 o
   2  16   0        8.10        6.44     14.05 o
  -1  17   0       13.67       18.04     20.28 o
   1 -17   1       94.84      112.08     20.84 o
  -2 -16   1       21.82       32.30     15.40 o
  -1 -16   1      299.17      331.02     23.61 o
   0 -16   1        9.48        3.28     16.00 o
   1 -16   1        2.50       11.13     18.17 o
   2 -16   1      175.25      169.95     21.97 o
   3 -16   1      152.55      159.02     21.84 o
   4 -16   1       15.17       28.16     19.79 o
  -3 -15   1      214.91      219.98     20.41 o
  -2 -15   1        0.04        6.13     13.89 o
  -1 -15   1        0.08        3.57     15.73 o
   0 -15   1      114.90      128.13     19.14 o
   1 -15   1        9.89       29.35     16.61 o
   2 -15   1        1.24        5.83     16.72 o
   3 -15   1       17.05       36.94     19.37 o
   4 -15   1       12.71       30.22     17.80 o
   5 -15   1      313.27      339.48     25.55 o
  -4 -14   1        0.99        3.74     12.92 o
  -3 -14   1      109.94      127.37     14.55 o
  -2 -14   1       50.86       43.38     15.48 o
  -1 -14   1        1.17        6.38     14.27 o
   0 -14   1      242.97      237.46     19.48 o
   1 -14   1      383.21      372.88     23.33 o
   2 -14   1      444.20      449.25     24.98 o
   3 -14   1      283.43      295.44     22.91 o
   4 -14   1      218.62      275.16     23.03 o
   5 -14   1        0.06        3.30     16.74 o
   6 -14   1      253.42      270.64     23.29 o
  -5 -13   1        0.00        1.53     14.95 o
  -4 -13   1      113.12      115.11     14.17 o
  -3 -13   1       19.79       33.09     11.94 o
  -2 -13   1       71.57       76.18     11.63 o
  -1 -13   1        0.67        3.66      9.89 o
   0 -13   1     1212.13     1151.68     93.94 o
   1 -13   1      347.43      393.85     26.70 o
   2 -13   1      485.56      512.83     24.70 o
   3 -13   1      102.66       81.46     17.49 o
   4 -13   1       81.96       83.10     17.41 o
   5 -13   1      533.42      541.44     26.88 o
   6 -13   1       34.29       42.23     17.06 o
   7 -13   1       21.50       27.63     17.60 o
  -6 -12   1        0.37        7.38     15.05 o
  -5 -12   1      359.87      361.39     23.29 o
  -4 -12   1       22.88       26.36     11.80 o
  -3 -12   1      262.82      301.81     15.95 o
  -2 -12   1      493.80      466.78     16.83 o
  -1 -12   1     1976.58     1952.73     34.46 o
   0 -12   1      109.33      120.95     10.91 o
   1 -12   1        0.01        3.57     14.89 o
   2 -12   1      197.96      227.54     12.33 o
   3 -12   1      724.22      698.22     18.01 o
   4 -12   1      832.06      798.76     28.95 o
   5 -12   1        0.76        2.57     15.80 o
   6 -12   1      226.43      220.02     21.07 o
   7 -12   1        6.06        8.79     17.77 o
   8 -12   1       18.67       16.14     17.10 o
  -7 -11   1      127.68      142.76     21.50 o
  -6 -11   1      138.87      125.40     21.19 o
  -5 -11   1       31.20       37.53     12.00 o
  -4 -11   1     1312.48     1321.38     26.00 o
  -3 -11   1      696.68      727.54     19.99 o
  -2 -11   1      145.64      160.34     13.06 o
  -1 -11   1      247.31      272.54     13.43 o
   0 -11   1        5.63       10.12      8.70 o
   1 -11   1      451.71      425.87      9.32 o
   2 -11   1      110.95      111.33      7.39 o
   3 -11   1       12.26       20.19      6.51 o
   4 -11   1      464.72      444.54     12.07 o
   5 -11   1      443.61      399.89     12.31 o
   6 -11   1      239.32      221.62     13.80 o
   7 -11   1        2.44       13.36     16.86 o
   8 -11   1      186.42      172.20     20.33 o
  -7 -10   1      119.28      105.73     18.05 o
  -6 -10   1      178.73      212.97     19.39 o
  -5 -10   1       19.74       27.97     11.69 o
  -4 -10   1     1620.47     1593.93     21.96 o
  -3 -10   1      868.41      893.58     24.73 o
  -2 -10   1       28.79       28.59     10.43 o
  -1 -10   1      758.53      708.23     17.89 o
   0 -10   1      250.85      273.78     11.58 o
   1 -10   1       53.94       47.61      5.46 o
   2 -10   1      326.84      342.60      9.37 o
   3 -10   1     3731.71     3496.65     26.30 o
   4 -10   1       37.05       45.32      7.39 o
   5 -10   1       34.40       47.74      8.04 o
   6 -10   1        7.94       12.48      7.78 o
   7 -10   1       73.80       82.28      9.69 o
   8 -10   1        1.14        8.35      9.80 o
  -8  -9   1      122.96      133.77     19.21 o
  -7  -9   1        0.54        7.50     15.47 o
  -6  -9   1      120.49      136.56     19.11 o
  -5  -9   1       59.39       70.55     11.58 o
  -4  -9   1        5.51       15.41      8.70 o
  -3  -9   1     3373.94     3378.80     28.34 o
  -2  -9   1        1.31        4.74      9.66 o
  -1  -9   1       61.46       76.07      9.32 o
   0  -9   1      330.43      336.69     11.69 o
   1  -9   1      676.18      615.69     10.14 o
   2  -9   1      413.92      379.15     10.02 o
   3  -9   1      437.46      390.44     13.68 o
   4  -9   1      140.99      120.20      8.03 o
   5  -9   1        3.62        6.70      7.29 o
   6  -9   1      364.48      361.07     12.49 o
   7  -9   1      620.67      556.33     15.66 o
   8  -9   1        6.97        4.60      9.35 o
   9  -9   1      229.75      230.60     15.83 o
  -8  -8   1      470.98      473.42     26.78 o
  -7  -8   1       35.30       36.02     16.42 o
  -6  -8   1      879.33      872.48     29.28 o
  -5  -8   1      362.57      354.32     12.00 o
  -4  -8   1      829.15      826.26     15.33 o
  -3  -8   1      431.68      431.34     12.62 o
  -2  -8   1      889.09      906.48     14.69 o
  -1  -8   1     4215.15     4175.28     31.96 o
   0  -8   1      317.42      422.81     13.25 o
   1  -8   1      675.35      690.18      9.91 o
   2  -8   1     1477.75     1466.29     16.42 o
   3  -8   1        8.25       11.10      5.84 o
   4  -8   1      756.71      730.10      9.80 o
   5  -8   1      310.44      318.95     11.21 o
   6  -8   1      209.19      204.38     10.57 o
   7  -8   1       78.39       94.04      9.78 o
   8  -8   1       73.71       79.68     10.26 o
   9  -8   1        4.26       10.33     12.97 o
  -8  -7   1        0.54        0.51     14.98 o
  -7  -7   1        1.53       19.50     15.47 o
  -6  -7   1     1549.80     1553.64     35.34 o
  -5  -7   1      196.81      182.78     11.80 o
  -4  -7   1      232.40      247.04     11.96 o
  -3  -7   1     2396.72     2351.19     23.91 o
  -2  -7   1      265.05      250.98      8.39 o
  -1  -7   1      547.22      509.05     12.33 o
   0  -7   1        8.35       22.30      7.45 o
   1  -7   1      915.14      930.77     10.38 o
   2  -7   1      339.37      447.41      9.69 o
   3  -7   1      817.11      836.68     10.62 o
   4  -7   1      380.98      361.33      6.39 o
   5  -7   1      203.50      211.41      7.03 o
   6  -7   1      257.20      245.63     10.98 o
   7  -7   1       55.34       66.67      9.05 o
   8  -7   1       12.94        8.37      9.14 o
   9  -7   1      215.75      210.82     15.39 o
  -9  -6   1       67.99       57.23     17.32 o
  -8  -6   1      451.03      433.57     24.26 o
  -7  -6   1       72.65       59.77     14.60 o
  -6  -6   1     2356.28     2206.79     59.54 o
  -5  -6   1      497.09      504.09     14.50 o
  -4  -6   1      353.51      358.89     13.33 o
  -3  -6   1       35.74       42.82      7.73 o
  -2  -6   1        2.41        3.37      7.31 o
  -1  -6   1       88.16       76.29      7.70 o
   0  -6   1     1041.60      919.99     15.32 o
   1  -6   1     1135.33     1195.76     15.31 o
   2  -6   1      609.25      649.23      8.83 o
   3  -6   1     1409.22     1521.60     12.42 o
   4  -6   1      187.78      199.84      6.26 o
   5  -6   1      150.07      153.41      7.57 o
   6  -6   1       52.45       48.75      6.78 o
   7  -6   1      640.56      614.37     16.00 o
   8  -6   1       26.59       34.32     11.03 o
   9  -6   1      106.53      119.78     14.08 o
  -9  -5   1       17.01       23.32     16.97 o
  -8  -5   1       48.43       48.69     15.81 o
  -7  -5   1      231.68      227.56     18.56 o
  -6  -5   1      546.33      512.85     15.62 o
  -5  -5   1      113.86      123.96      7.60 o
  -4  -5   1      257.60      273.43     11.30 o
  -3  -5   1        0.34        7.86      6.97 o
  -2  -5   1      586.02      691.32     12.87 o
  -1  -5   1      119.04      102.77      7.55 o
   0  -5   1     3459.09     3423.49     24.91 o
   1  -5   1       56.65       45.64      3.33 o
   2  -5   1      489.21      427.07      6.34 o
   3  -5   1      914.52      984.23      6.86 o
   4  -5   1      582.37      625.97      9.30 o
   5  -5   1       14.49       16.44      6.18 o
   6  -5   1       14.03       20.94      7.58 o
   7  -5   1       14.56       21.65      8.27 o
   8  -5   1      136.77      138.12     13.53 o
   9  -5   1       17.66        9.53     14.07 o
  10  -5   1      211.16      232.90     21.07 o
  -9  -4   1        1.67       25.17     14.97 o
  -8  -4   1       28.38       38.73     15.54 o
  -7  -4   1        1.48        2.25     13.64 o
  -6  -4   1      113.40      104.44      9.86 o
  -5  -4   1      608.18      644.05     10.96 o
  -4  -4   1     9581.02     9603.35     56.56 o
  -3  -4   1       95.24       87.42      5.62 o
  -2  -4   1     2788.58     2814.14     16.35 o
  -1  -4   1        0.97        3.59      4.93 o
   0  -4   1       56.85       41.53      5.70 o
   1  -4   1     1654.19     1696.94     14.54 o
   2  -4   1     1734.65     1832.78     10.21 o
   3  -4   1     8103.38     8306.82     44.45 o
   4  -4   1      434.92      400.47      9.73 o
   5  -4   1       10.25        4.55      5.47 o
   6  -4   1      163.09      179.00      9.81 o
   7  -4   1      103.97       97.79      9.58 o
   8  -4   1      299.24      288.74     12.81 o
   9  -4   1       30.13       31.33     15.13 o
  10  -4   1       24.85       16.89     11.06 o
  -9  -3   1       92.74       83.89     15.85 o
  -8  -3   1       26.57       39.55     14.40 o
  -7  -3   1       40.42       46.77      9.73 o
  -6  -3   1        1.12        3.91      8.88 o
  -5  -3   1     1554.51     1589.72     14.29 o
  -4  -3   1       64.44       88.95      7.18 o
  -3  -3   1      201.01      177.14      6.10 o
  -2  -3   1      413.32      388.35      8.77 o
  -1  -3   1      564.04      535.78      5.89 o
   0  -3   1     1303.91     1393.25     12.26 o
   1  -3   1     3571.04     3373.04     11.08 o
   2  -3   1      345.97      386.15      9.47 o
   3  -3   1       55.26       74.43      5.95 o
   4  -3   1      792.45      825.97     12.06 o
   5  -3   1      792.60      814.44     10.97 o
   6  -3   1      236.82      244.31      9.89 o
   7  -3   1       70.64       67.52      8.40 o
   8  -3   1       14.58       14.21      9.30 o
   9  -3   1       53.27       59.64      9.36 o
  10  -3   1      151.16      125.94     25.98 o
 -10  -2   1        0.31       15.85     18.18 o
  -9  -2   1      663.22      671.39     27.29 o
  -8  -2   1       15.45        7.79     15.71 o
  -7  -2   1        1.47       -2.73      9.29 o
  -6  -2   1      152.96      157.72     11.61 o
  -5  -2   1      120.62      105.40      9.34 o
  -4  -2   1     1310.34     1345.81     15.01 o
  -3  -2   1     1385.33     1492.94     10.85 o
  -2  -2   1    54986.78    50678.13    581.28 o
  -1  -2   1     3377.15     3258.00     13.94 o
   1  -2   1     1479.76     1528.49      8.86 o
   2  -2   1     2878.43     2833.67     31.05 o
   3  -2   1       18.07       28.82      4.13 o
   4  -2   1     2144.54     2249.81     14.11 o
   5  -2   1      591.55      666.59     12.48 o
   6  -2   1      139.83      131.30      8.38 o
   7  -2   1        5.97       13.54      8.40 o
   8  -2   1      193.92      188.01     10.36 o
   9  -2   1       62.46       54.99      9.63 o
  10  -2   1       11.54       13.52     12.58 o
 -10  -1   1        6.96        5.53     16.51 o
  -9  -1   1      121.93      161.09     20.32 o
  -8  -1   1       46.15       52.18     11.08 o
  -7  -1   1     1570.76     1548.80     24.49 o
  -6  -1   1      922.47      917.67     15.78 o
  -5  -1   1     1618.97     1667.79     18.20 o
  -4  -1   1     1078.29     1109.13     11.84 o
  -3  -1   1      192.75      201.18      5.70 o
  -2  -1   1        7.40        1.40      3.67 o
  -1  -1   1     1260.31     1377.82     16.70 o
   2  -1   1     1477.49     1573.70     16.36 o
   3  -1   1     3957.47     3682.80     21.06 o
   4  -1   1     1592.73     1522.69     13.60 o
   5  -1   1      117.01      102.68      6.34 o
   6  -1   1     2199.26     2155.81     23.90 o
   7  -1   1      141.22      147.36     10.95 o
   8  -1   1       13.95       17.36      8.89 o
   9  -1   1       67.27       68.03     10.63 o
  10  -1   1       77.05       61.44     14.25 o
 -10   0   1       85.76       98.01     17.56 o
  -9   0   1      596.44      577.52     24.93 o
  -8   0   1       45.44       56.65     11.67 o
  -7   0   1       12.96       11.85      8.96 o
  -6   0   1       42.97       41.66     10.34 o
  -5   0   1        0.09        2.17      6.52 o
  -4   0   1        9.52        8.14      5.24 o
  -3   0   1       92.28       87.80      4.50 o
  -2   0   1     4854.69     4947.47     35.73 o
   2   0   1     1218.46     1251.50      6.78 o
   3   0   1       40.49       31.30      2.99 o
   4   0   1      871.87      746.94     15.81 o
   5   0   1      342.34      310.73     11.29 o
   6   0   1      194.92      182.31     10.48 o
   7   0   1     3233.73     3107.54     41.11 o
   8   0   1      596.63      546.83     16.11 o
   9   0   1       48.84       58.32     12.51 o
  10   0   1       27.27       46.03     12.85 o
 -10   1   1        0.36        3.66     12.17 o
  -9   1   1      146.75      116.51     16.49 o
  -8   1   1       10.39       11.29      9.01 o
  -7   1   1      363.79      359.61     15.77 o
  -6   1   1     3842.45     3698.23     35.54 o
  -5   1   1       27.25       29.51      5.14 o
  -4   1   1     2722.92     2675.64     22.38 o
  -3   1   1     1444.18     1336.46     15.30 o
  -2   1   1     4078.84     4168.67     22.91 o
   1   1   1     6719.21     6305.66     57.87 o
   2   1   1     2056.34     1945.99     11.02 o
   3   1   1     2829.72     2928.99     14.70 o
   4   1   1       44.59       40.84      3.54 o
   5   1   1      803.27      726.59     15.99 o
   6   1   1      413.82      438.32     12.66 o
   7   1   1       59.60       43.94      9.86 o
   8   1   1       29.68       37.13     11.41 o
   9   1   1       36.84       66.17     17.27 o
  10   1   1       17.62       41.08     17.79 o
 -10   2   1       13.13        6.81     12.98 o
  -9   2   1      147.00      153.26     12.34 o
  -8   2   1      132.45      141.42     12.12 o
  -7   2   1      111.88      126.34     11.11 o
  -6   2   1      100.51      110.97      9.30 o
  -5   2   1     3866.77     3713.30     41.48 o
  -4   2   1     1834.67     1982.22     14.07 o
  -3   2   1       95.90       71.09      4.05 o
  -2   2   1    37677.00    35047.75    607.11 o
  -1   2   1     9276.32     9325.57     66.49 o
   0   2   1    25921.47    22841.56    265.82 o
   1   2   1     7703.88     7423.54     23.83 o
   2   2   1    16275.68    15915.69    123.08 o
   3   2   1     1838.53     1907.84     17.25 o
   4   2   1     1467.30     1335.26     24.74 o
   5   2   1       19.16       18.36      5.46 o
   6   2   1      145.09      142.83      6.80 o
   7   2   1      184.05      182.81     12.95 o
   8   2   1       68.35       52.69     11.26 o
   9   2   1        0.11        7.28     15.46 o
 -10   3   1       53.39       47.10     25.40 o
  -9   3   1        1.12        7.83     10.36 o
  -8   3   1       47.92       40.08      8.70 o
  -7   3   1      526.52      547.93     13.43 o
  -6   3   1     1227.26     1205.24     16.38 o
  -5   3   1        4.81        8.90      4.46 o
  -4   3   1     2298.57     2607.76     28.24 o
  -3   3   1     1216.76     1199.09     11.94 o
  -2   3   1     1514.93     1294.92      7.25 o
  -1   3   1     4562.37     4520.07     38.30 o
   0   3   1      380.58      431.32      7.94 o
   1   3   1      539.92      551.74      8.51 o
   2   3   1       17.42        8.30      4.74 o
   3   3   1     3427.12     3865.80     33.77 o
   4   3   1      402.59      474.30     10.54 o
   5   3   1      428.44      397.35     10.43 o
   6   3   1        1.24        5.69      6.33 o
   7   3   1      301.99      316.38     14.51 o
   8   3   1        0.90        6.55     14.14 o
   9   3   1        9.26        6.31     15.51 o
 -10   4   1       57.47       61.74     16.19 o
  -9   4   1       65.44       56.74     16.61 o
  -8   4   1      433.71      427.86     14.84 o
  -7   4   1      236.33      254.32     11.55 o
  -6   4   1       18.88       16.24      7.50 o
  -5   4   1     1051.80     1056.81     12.98 o
  -4   4   1      808.32      861.68      8.27 o
  -3   4   1        4.44        3.33      4.18 o
  -2   4   1     3043.87     3195.39     18.39 o
  -1   4   1      136.33      115.39      7.89 o
   0   4   1     2805.35     2586.57     31.05 o
   1   4   1       11.58       13.86      5.07 o
   2   4   1      991.55     1003.44     18.66 o
   3   4   1      232.50      292.41      9.42 o
   4   4   1     2986.21     2917.62     41.95 o
   5   4   1      726.56      701.60     14.55 o
   6   4   1      159.75      167.70      8.47 o
   7   4   1       25.70       31.02     10.99 o
   8   4   1        7.92       16.58     14.03 o
   9   4   1        1.07        6.68     17.06 o
 -10   5   1        0.94       23.50     15.89 o
  -9   5   1        0.09        4.41     11.72 o
  -8   5   1       64.54       58.70     11.28 o
  -7   5   1     1052.86     1037.08     17.99 o
  -6   5   1       56.23       64.98      7.10 o
  -5   5   1     1079.25     1063.69     22.88 o
  -4   5   1        3.26        6.71      3.37 o
  -3   5   1      377.30      371.46      6.35 o
  -2   5   1      155.81      153.22      5.20 o
  -1   5   1       51.66       89.71      6.34 o
   0   5   1       27.89       18.69      9.26 o
   1   5   1     2687.72     2906.75     21.40 o
   2   5   1     3419.97     3588.13     24.67 o
   3   5   1     6174.81     6427.12     44.19 o
   4   5   1     2585.67     2618.76     24.32 o
   5   5   1      177.96      176.30      9.11 o
   6   5   1        8.79       14.31      6.95 o
   7   5   1       20.53       27.11     10.25 o
   8   5   1        0.25       10.44     14.15 o
   9   5   1        0.23        6.94     17.19 o
  -9   6   1      391.28      387.46     17.99 o
  -8   6   1        6.39       16.83     10.49 o
  -7   6   1       24.88       24.71     10.62 o
  -6   6   1      176.50      163.16      8.25 o
  -5   6   1      180.28      164.77      8.82 o
  -4   6   1      250.69      295.72      6.98 o
  -3   6   1       74.69       94.33      6.87 o
  -2   6   1      777.51      695.97     16.62 o
  -1   6   1     8081.10     8356.22    110.87 o
   0   6   1      404.14      458.06     14.35 o
   1   6   1      536.63      460.45     11.37 o
   2   6   1       63.78       71.57      6.90 o
   3   6   1      443.85      418.78     13.36 o
   4   6   1     1135.15     1049.54     13.39 o
   5   6   1      239.51      247.99      8.62 o
   6   6   1      903.78      818.15     15.55 o
   7   6   1      240.80      214.31     19.27 o
   8   6   1       36.98       67.17     18.87 o
   9   6   1        4.44        1.81     18.10 o
  -9   7   1       24.88       32.57     12.55 o
  -8   7   1      103.90      113.15     12.52 o
  -7   7   1        7.82        4.35      8.19 o
  -6   7   1      219.86      182.57     10.23 o
  -5   7   1       99.51       79.11      3.83 o
  -4   7   1        8.98        8.74      6.14 o
  -3   7   1      100.10      100.08      7.00 o
  -2   7   1     2869.01     3110.40     38.93 o
  -1   7   1       16.14       21.65      5.33 o
   0   7   1     1110.81     1283.19     31.94 o
   1   7   1       31.57       23.63      8.23 o
   2   7   1     1094.72     1019.33     14.38 o
   3   7   1     1134.28     1075.39     24.28 o
   4   7   1      270.56      293.38     10.83 o
   5   7   1      131.07      139.92      9.25 o
   6   7   1        0.98        8.05     10.78 o
   7   7   1       40.13       34.24     15.61 o
   8   7   1      115.69       99.84     18.31 o
  -9   8   1      274.81      245.14     15.82 o
  -8   8   1       69.54       76.45     11.88 o
  -7   8   1       21.50       14.54      8.44 o
  -6   8   1       14.19       14.50      7.89 o
  -5   8   1        0.08        0.16      6.73 o
  -4   8   1     1161.44     1211.06     16.33 o
  -3   8   1        7.50       18.56      5.67 o
  -2   8   1        0.21        7.89      5.41 o
  -1   8   1      439.58      505.83     14.24 o
   0   8   1      164.39      197.15      9.16 o
   1   8   1      109.10      126.97      8.14 o
   2   8   1      126.68      140.82      8.74 o
   3   8   1      459.90      458.22     12.30 o
   4   8   1     2282.70     2207.68     29.29 o
   5   8   1        0.66        4.10      6.95 o
   6   8   1       88.96       70.32     17.20 o
   7   8   1      111.01      111.48     17.47 o
   8   8   1        8.10        6.30     15.35 o
  -9   9   1       15.26       37.18     15.70 o
  -8   9   1       49.45       51.04      9.86 o
  -7   9   1       48.86       46.39      8.95 o
  -6   9   1       40.92       49.72      8.33 o
  -5   9   1        1.56        7.37      7.27 o
  -4   9   1     1146.44     1131.32     26.12 o
  -3   9   1       42.57       53.37      6.46 o
  -2   9   1       15.35       18.84      5.90 o
  -1   9   1     1602.97     1572.74     19.77 o
   0   9   1     1159.66     1236.48     18.11 o
   1   9   1      181.66      187.59      9.49 o
   2   9   1     1220.70     1179.49     17.34 o
   3   9   1       28.21       33.17      9.32 o
   4   9   1      812.64      769.21     16.18 o
   5   9   1       26.76       17.80      7.33 o
   6   9   1      252.41      243.28     23.27 o
   7   9   1      403.62      397.97     24.93 o
   8   9   1      279.20      256.57     23.89 o
  -8  10   1       80.95       64.59     13.69 o
  -7  10   1      123.37      125.24     13.78 o
  -6  10   1       28.27       28.44      8.23 o
  -5  10   1       89.50       76.66      7.97 o
  -4  10   1       13.64       13.76      6.83 o
  -3  10   1     2128.05     2073.27     20.18 o
  -2  10   1      119.97      134.28      7.32 o
  -1  10   1      182.06      211.65      9.84 o
   0  10   1      132.70      151.05      9.89 o
   1  10   1      291.52      267.70     12.31 o
   2  10   1       23.29       14.43      8.80 o
   3  10   1       83.80       73.38      9.89 o
   4  10   1      731.22      742.15     16.60 o
   5  10   1       56.78       56.52     11.91 o
   6  10   1       39.07       57.16     15.88 o
   7  10   1      161.14      135.94     19.21 o
  -8  11   1        6.75        5.66     13.01 o
  -7  11   1       68.88       58.76     11.89 o
  -6  11   1      208.86      216.70     14.58 o
  -5  11   1       21.35       41.76     10.54 o
  -4  11   1      275.05      252.30     13.59 o
  -3  11   1       14.22       13.79      6.10 o
  -2  11   1        0.79        5.48      5.98 o
  -1  11   1      456.54      450.39      9.92 o
   0  11   1       76.00       90.57      9.48 o
   1  11   1     1869.01     1806.03     25.26 o
   2  11   1     2715.98     2670.20     31.42 o
   3  11   1       62.37       61.96      9.80 o
   4  11   1      403.29      399.74     20.69 o
   5  11   1       56.41       63.84     12.50 o
   6  11   1       10.24       15.63     15.73 o
   7  11   1       65.50       85.13     19.16 o
  -8  12   1       13.32       16.74     17.34 o
  -7  12   1       46.57       54.18     17.87 o
  -6  12   1       60.42      100.69     18.69 o
  -5  12   1      245.38      216.10     19.62 o
  -4  12   1      407.30      402.71     23.75 o
  -3  12   1      226.42      247.86     12.90 o
  -2  12   1       10.93        8.08      9.13 o
  -1  12   1      397.86      390.25     14.27 o
   0  12   1      243.29      280.07     13.90 o
   1  12   1        3.05        9.60      9.78 o
   2  12   1        1.54        5.79     10.36 o
   3  12   1      141.12      132.27     11.07 o
   4  12   1        1.17        4.28      9.36 o
   5  12   1       27.20       36.78     12.16 o
   6  12   1        0.12        6.88     14.99 o
  -7  13   1       60.59       68.38     18.72 o
  -6  13   1        0.01       15.62     16.44 o
  -5  13   1        5.90       -1.42     17.34 o
  -4  13   1      138.44      150.73     19.07 o
  -3  13   1      149.25       98.96     16.66 o
  -2  13   1       11.58       11.40     14.38 o
  -1  13   1     1249.86     1222.04     32.23 o
   0  13   1       24.68       29.37     15.69 o
   1  13   1       97.71       92.77     11.33 o
   2  13   1      144.89      155.57     12.82 o
   3  13   1      116.03      131.10     13.75 o
   4  13   1      512.99      464.38     20.20 o
   5  13   1        7.42        4.97     12.37 o
  -6  14   1       82.42       68.86     19.09 o
  -5  14   1       49.39       61.08     19.93 o
  -4  14   1      105.34       88.84     20.23 o
  -3  14   1        4.22       12.58     16.84 o
  -2  14   1        2.13       13.61     15.70 o
  -1  14   1      225.22      221.92     19.04 o
   0  14   1      303.15      319.02     21.14 o
   1  14   1        1.85        9.33     14.21 o
   2  14   1       94.39      108.07     13.46 o
   3  14   1        9.74       15.32     11.43 o
   4  14   1       56.09       56.11     23.80 o
  -5  15   1        2.43       -5.82     18.90 o
  -4  15   1       80.31       91.12     19.05 o
  -3  15   1       19.00       20.03     17.01 o
  -2  15   1      378.70      372.81     23.81 o
  -1  15   1      122.33      116.35     18.71 o
   0  15   1      185.72      179.83     18.83 o
   1  15   1       19.78        7.50     14.71 o
   2  15   1        7.22       16.17     13.45 o
   3  15   1       46.99       45.48     27.90 o
  -4  16   1        0.49       23.00     20.52 o
  -3  16   1        1.21        1.74     18.76 o
  -2  16   1       84.12       72.24     18.90 o
  -1  16   1       17.14       21.16     18.36 o
   0  16   1       20.36       30.85     17.17 o
   1  16   1      177.07      203.82     22.00 o
   2  16   1        1.11        3.73     14.48 o
  -1  17   1        7.86       15.49     17.89 o
   1 -17   2       90.91       60.19     18.87 o
  -2 -16   2      252.27      263.33     17.97 o
  -1 -16   2        3.00        6.36     18.12 o
   0 -16   2        9.55       19.20     18.00 o
   1 -16   2        3.45       21.59     17.75 o
   2 -16   2      153.46      156.72     18.91 o
   3 -16   2       63.83      105.44     20.53 o
   4 -16   2       28.34       32.70     17.91 o
  -3 -15   2      131.67      160.86     21.24 o
  -2 -15   2        1.36       10.76     13.08 o
  -1 -15   2       57.79       69.39     17.48 o
   0 -15   2      407.78      389.45     24.51 o
   1 -15   2      126.54      138.18     20.64 o
   2 -15   2       12.50       32.45     18.02 o
   3 -15   2       69.42       66.42     18.71 o
   4 -15   2      290.88      247.00     22.54 o
   5 -15   2       30.35       17.77     20.17 o
  -4 -14   2        0.27        7.87     13.17 o
  -3 -14   2        3.33       11.30     11.93 o
  -2 -14   2       89.72       94.83     16.98 o
  -1 -14   2        0.18        8.30     13.79 o
   0 -14   2       17.51       35.58     16.25 o
   1 -14   2      481.56      479.77     25.45 o
   2 -14   2        9.58       12.86     16.19 o
   3 -14   2      142.77      159.66     19.69 o
   4 -14   2      150.48      164.40     20.91 o
   5 -14   2      101.17       97.93     18.90 o
   6 -14   2       80.11       80.93     20.37 o
  -5 -13   2       88.12       80.14     16.64 o
  -4 -13   2      102.73      114.23     14.70 o
  -3 -13   2        9.13       19.39     11.80 o
  -2 -13   2       38.89       45.59     12.25 o
  -1 -13   2       79.83       82.68     11.44 o
   0 -13   2       65.51       60.78     17.54 o
   1 -13   2      391.04      432.53     16.30 o
   2 -13   2       82.08       84.82     11.26 o
   3 -13   2       97.10       96.89     17.57 o
   4 -13   2      577.77      562.66     26.23 o
   5 -13   2        2.65        7.75     16.26 o
   6 -13   2       20.57       29.07     20.16 o
   7 -13   2      206.50      239.28     22.04 o
  -6 -12   2       98.95      114.59     23.01 o
  -5 -12   2       16.82       14.24     12.54 o
  -4 -12   2       53.03       71.34     12.90 o
  -3 -12   2        9.54       13.16     11.22 o
  -2 -12   2       61.92       63.60     11.79 o
  -1 -12   2     2976.72     2940.94     33.56 o
   0 -12   2      141.85      148.96     11.32 o
   1 -12   2      244.32      253.01     31.08 o
   2 -12   2     1463.40     1411.91     32.40 o
   3 -12   2      766.63      802.47     19.26 o
   4 -12   2      103.83      104.48     11.05 o
   5 -12   2      120.14      101.87     16.80 o
   6 -12   2        8.58       21.23     16.69 o
   7 -12   2      316.37      348.06     24.20 o
  -7 -11   2       56.01       83.39     19.94 o
  -6 -11   2       28.28       41.82     17.31 o
  -5 -11   2        0.82        1.31     11.69 o
  -4 -11   2       38.78       50.64     11.96 o
  -3 -11   2      212.32      231.78     14.14 o
  -2 -11   2      733.72      763.27     30.10 o
  -1 -11   2       36.25       36.52     10.57 o
   0 -11   2      829.33      735.10     16.74 o
   1 -11   2        9.18        2.99      7.71 o
   2 -11   2      572.50      594.69     16.65 o
   3 -11   2       95.50      101.24     10.94 o
   4 -11   2     1685.99     1568.26     28.22 o
   5 -11   2      777.56      732.66     19.41 o
   6 -11   2       19.97       29.26     10.65 o
   7 -11   2        8.40       17.99     15.96 o
   8 -11   2       40.71       55.46     18.12 o
  -7 -10   2       48.90       51.50     14.91 o
  -6 -10   2       82.83       92.00     15.56 o
  -5 -10   2      103.70      106.03     13.21 o
  -4 -10   2      337.25      338.57     15.87 o
  -3 -10   2      580.06      584.41     18.24 o
  -2 -10   2      305.09      297.07     13.89 o
  -1 -10   2       48.91       43.51      9.74 o
   0 -10   2     1067.35     1095.86     18.66 o
   1 -10   2        0.61        4.54      4.41 o
   2 -10   2     1541.38     1504.03     28.42 o
   3 -10   2      549.57      538.19     11.85 o
   4 -10   2        0.02        7.00      6.62 o
   5 -10   2       15.15       17.58      7.37 o
   6 -10   2       73.55       60.34      8.83 o
   7 -10   2      231.83      250.90     12.21 o
   8 -10   2       44.87       46.50     10.15 o
  -8  -9   2      293.70      262.96     22.58 o
  -7  -9   2       19.03       11.16     16.11 o
  -6  -9   2        9.02       14.66     16.62 o
  -5  -9   2      201.72      202.38     13.18 o
  -4  -9   2      246.62      246.32     11.26 o
  -3  -9   2     5053.16     4835.81     42.74 o
  -2  -9   2      528.13      525.24     15.99 o
  -1  -9   2      119.41      133.79     10.44 o
   0  -9   2      183.03      211.95     26.15 o
   1  -9   2        0.04       -0.24      4.26 o
   2  -9   2     1254.83     1339.23     16.09 o
   3  -9   2       73.56       81.16      6.97 o
   4  -9   2      184.71      184.39      9.11 o
   5  -9   2     1418.52     1350.63     19.21 o
   6  -9   2       34.80       45.62      8.53 o
   7  -9   2       14.98       17.08      8.43 o
   8  -9   2      214.14      202.97     12.11 o
   9  -9   2       44.51       51.41     16.22 o
  -8  -8   2       39.38       38.23     17.70 o
  -7  -8   2      192.72      176.17     19.54 o
  -6  -8   2      245.32      259.11     20.76 o
  -5  -8   2       33.91       53.28     15.25 o
  -4  -8   2      117.03      106.77     10.78 o
  -3  -8   2       48.96       63.89      8.15 o
  -2  -8   2      115.22      113.82     10.47 o
  -1  -8   2      216.80      204.14     13.75 o
   0  -8   2      887.59      907.67     17.80 o
   1  -8   2      299.68      237.59      7.02 o
   2  -8   2     1476.88     1565.81     16.56 o
   3  -8   2     3038.25     3125.67     29.57 o
   4  -8   2      282.44      293.93      6.48 o
   5  -8   2      486.73      484.12     12.78 o
   6  -8   2        0.36        1.18      7.64 o
   7  -8   2      185.28      186.99     10.94 o
   8  -8   2       37.24       40.70     10.13 o
   9  -8   2        0.29       15.24     15.54 o
  -8  -7   2        0.00        3.78     14.98 o
  -7  -7   2      183.41      182.21     18.69 o
  -6  -7   2       69.63       76.38     17.02 o
  -5  -7   2     1075.42     1028.04     21.98 o
  -4  -7   2        8.24       17.67      8.78 o
  -3  -7   2        7.28        6.25      7.99 o
  -2  -7   2      306.32      258.75     11.27 o
  -1  -7   2       21.17       30.59      4.81 o
   0  -7   2      570.04      554.69     14.11 o
   1  -7   2     1275.38     1328.60     11.44 o
   2  -7   2      174.18      158.97      6.97 o
   3  -7   2       72.34       67.19      4.95 o
   4  -7   2        2.15        2.06      2.42 o
   5  -7   2      524.96      492.88     11.33 o
   6  -7   2      155.60      155.68      9.84 o
   7  -7   2      148.30      134.25     10.20 o
   8  -7   2       14.06       14.21      9.01 o
   9  -7   2       83.88       89.73     16.65 o
  -9  -6   2       81.48       99.33     17.87 o
  -8  -6   2        0.67        0.68     15.41 o
  -7  -6   2       78.34       92.82     16.89 o
  -6  -6   2     1187.01     1113.52     30.28 o
  -5  -6   2      421.32      366.15     14.08 o
  -4  -6   2      176.03      173.26     10.12 o
  -3  -6   2       91.96      112.92      8.21 o
  -2  -6   2       49.24       47.30      7.22 o
  -1  -6   2       71.73       94.84      5.82 o
   0  -6   2     6059.71     6420.35     37.61 o
   1  -6   2      878.61      888.31      7.55 o
   2  -6   2        1.39        4.49      2.26 o
   3  -6   2      208.63      210.62      7.40 o
   4  -6   2      496.07      496.79     12.67 o
   5  -6   2       62.18       74.39      6.98 o
   6  -6   2       69.78       64.43      6.87 o
   7  -6   2      119.43      110.77      9.56 o
   8  -6   2      574.46      621.04     24.49 o
   9  -6   2       16.04        9.47     14.23 o
  -9  -5   2        2.67        3.77     16.68 o
  -8  -5   2        7.98       15.92     14.12 o
  -7  -5   2       42.03       49.64     13.73 o
  -6  -5   2      235.03      229.59     11.89 o
  -5  -5   2      109.00      119.78      7.18 o
  -4  -5   2      669.40      650.80     14.90 o
  -3  -5   2        3.22        9.09      4.80 o
  -2  -5   2      605.95      527.02      8.64 o
  -1  -5   2      758.17      858.20      9.43 o
   0  -5   2      436.56      488.09      8.98 o
   1  -5   2      180.55      140.98      3.51 o
   2  -5   2       20.05       14.49      2.59 o
   3  -5   2      519.04      530.87     10.09 o
   4  -5   2      522.72      597.18     18.65 o
   5  -5   2        0.91        5.24      7.75 o
   6  -5   2       23.47       26.24      7.39 o
   7  -5   2      172.10      180.57      8.85 o
   8  -5   2        0.01        6.39     13.49 o
   9  -5   2      436.62      440.72     23.21 o
  10  -5   2        0.11       15.81     16.32 o
  -9  -4   2      113.78      136.48     18.88 o
  -8  -4   2        0.92       13.97     14.52 o
  -7  -4   2      126.54      109.01     16.87 o
  -6  -4   2      465.64      461.32     14.87 o
  -5  -4   2      520.15      541.06      9.63 o
  -4  -4   2     3330.26     3607.14     41.40 o
  -3  -4   2       97.19       79.67      5.04 o
  -2  -4   2       14.54       29.57      4.26 o
  -1  -4   2      349.99      278.68      6.71 o
   0  -4   2     1326.15     1209.56     10.35 o
   1  -4   2     1083.09     1092.43      9.07 o
   2  -4   2     1450.05     1432.41      9.96 o
   3  -4   2     2752.98     3142.80     37.60 o
   4  -4   2      466.87      391.42     11.81 o
   5  -4   2       73.83      100.81      7.54 o
   6  -4   2     1105.76     1093.19     18.99 o
   7  -4   2      626.96      610.89     15.18 o
   8  -4   2        5.11       10.00     10.44 o
   9  -4   2      196.03      190.75     18.97 o
  10  -4   2       61.86       44.34     13.34 o
  -9  -3   2       53.69       54.09     15.80 o
  -8  -3   2      325.22      304.50     20.80 o
  -7  -3   2      121.93      115.43     15.21 o
  -6  -3   2       44.32       39.01      8.83 o
  -5  -3   2      226.58      233.33      6.17 o
  -4  -3   2     1226.97     1216.63     10.67 o
  -3  -3   2     4175.56     4021.53     36.15 o
  -2  -3   2     3848.66     3995.27     22.92 o
  -1  -3   2     2161.53     2164.89     16.33 o
   0  -3   2       72.99       71.03      5.71 o
   1  -3   2      292.55      240.71      3.00 o
   2  -3   2      182.85      144.49      4.53 o
   3  -3   2     1528.84     1461.58     17.91 o
   4  -3   2      117.02       98.76      6.46 o
   5  -3   2      291.11      259.41      8.10 o
   6  -3   2     1835.11     1887.08     22.77 o
   7  -3   2       69.46       73.96      9.96 o
   8  -3   2      659.47      622.18     16.49 o
   9  -3   2      347.59      342.85     13.21 o
  10  -3   2        0.44        2.22     11.93 o
 -10  -2   2       48.49       43.73     19.31 o
  -9  -2   2        7.76        2.24     14.69 o
  -8  -2   2       68.69       80.35     16.56 o
  -7  -2   2        7.73        7.13      7.64 o
  -6  -2   2       23.84       32.37      7.10 o
  -5  -2   2     1668.29     1651.98     17.72 o
  -4  -2   2      249.98      291.79      6.73 o
  -3  -2   2      998.07     1185.54     10.43 o
  -2  -2   2    17579.67    17500.96    123.49 o
  -1  -2   2     2778.95     2588.58     12.81 o
   0  -2   2      569.05      572.04      7.18 o
   1  -2   2     7980.81     7579.79     41.65 o
   2  -2   2      199.32      240.52      5.27 o
   3  -2   2     1556.37     1528.45     16.73 o
   4  -2   2      234.01      213.49      4.49 o
   5  -2   2      188.15      179.53      6.42 o
   6  -2   2        5.55        7.48      9.78 o
   7  -2   2     2274.37     2273.33     45.89 o
   8  -2   2       84.52       86.74      9.28 o
   9  -2   2        4.64        6.58      8.55 o
  10  -2   2       47.19       35.63     10.96 o
 -10  -1   2       85.12       90.14     18.18 o
  -9  -1   2       79.14       69.77     18.37 o
  -8  -1   2        3.06        5.10     11.21 o
  -7  -1   2      478.64      499.07     14.10 o
  -6  -1   2      147.95      122.82      8.71 o
  -5  -1   2        7.48       12.83      5.86 o
  -4  -1   2     2219.81     2317.21     16.23 o
  -3  -1   2       20.74       45.90      5.92 o
  -2  -1   2     8583.59     8467.45     37.09 o
  -1  -1   2      701.41      727.48      6.63 o
   1  -1   2      220.44      211.94      5.19 o
   2  -1   2     6364.45     5845.34     36.65 o
   3  -1   2      241.65      257.28      5.05 o
   4  -1   2        0.01        7.48      3.52 o
   5  -1   2     1733.65     1732.64     36.11 o
   6  -1   2      216.68      229.81     12.86 o
   7  -1   2       49.72       54.91     10.22 o
   8  -1   2       54.77       55.15      8.97 o
   9  -1   2      293.39      301.66     12.41 o
  10  -1   2      206.16      196.77     19.32 o
 -10   0   2       13.23       12.33     16.34 o
  -9   0   2        0.00       12.23     15.58 o
  -8   0   2       98.82       93.40     10.54 o
  -7   0   2       13.52       17.38      8.35 o
  -6   0   2      425.19      450.99     12.45 o
  -5   0   2      945.48      908.11     20.27 o
  -4   0   2     1233.93     1255.13     14.31 o
  -3   0   2     2026.32     2108.29     15.98 o
  -2   0   2       62.02       59.22      4.77 o
  -1   0   2     1738.78     1686.65     10.29 o
   1   0   2      518.27      476.20      5.01 o
   2   0   2      521.36      572.25      7.18 o
   3   0   2      302.14      234.74      4.46 o
   4   0   2      673.06      640.17      7.79 o
   5   0   2        0.03        0.97      4.52 o
   6   0   2       52.08       57.97      9.53 o
   7   0   2       35.06       41.49     10.36 o
   8   0   2      206.61      207.54     12.08 o
   9   0   2        3.20        9.33     10.21 o
  10   0   2       74.60       84.78     15.18 o
 -10   1   2      139.41      124.63     21.24 o
  -9   1   2       41.83       40.25     12.74 o
  -8   1   2      395.20      386.84     13.95 o
  -7   1   2      181.77      200.22     16.48 o
  -6   1   2        1.94        4.59      7.57 o
  -5   1   2      180.62      186.74      7.97 o
  -4   1   2      358.54      322.75      7.69 o
  -3   1   2     3760.62     3752.04     22.45 o
  -2   1   2     8879.88     8641.85     33.15 o
  -1   1   2      504.59      561.98      5.93 o
   1   1   2    10180.29     9752.84     88.56 o
   2   1   2     1590.52     1564.05     12.38 o
   3   1   2      755.72      824.67      8.83 o
   4   1   2     1849.83     2086.87     30.04 o
   5   1   2      154.78      141.95      5.18 o
   6   1   2      160.85      149.13     11.31 o
   7   1   2      280.76      290.27     19.68 o
   8   1   2       19.74       11.89      9.31 o
   9   1   2        0.21        8.30     14.74 o
  10   1   2       64.18       79.37     17.41 o
 -10   2   2       42.28       39.67     14.70 o
  -9   2   2       70.77       79.31     12.72 o
  -8   2   2       65.90       74.52     11.43 o
  -7   2   2      829.08      759.15     19.72 o
  -6   2   2       55.41       60.42      6.60 o
  -5   2   2      980.63      987.60     12.63 o
  -4   2   2       14.97        9.34      4.92 o
  -3   2   2      184.85      207.61      5.12 o
  -2   2   2    50596.63    45277.27    266.28 o
  -1   2   2      557.33      566.14      6.50 o
   0   2   2      314.14      317.75      7.26 o
   1   2   2      792.09      776.21      6.58 o
   2   2   2    17635.02    17227.82    114.90 o
   3   2   2     4323.44     4378.03     34.99 o
   4   2   2       23.61       47.82      6.04 o
   5   2   2      374.22      337.79     14.67 o
   6   2   2      307.32      280.95     14.84 o
   7   2   2       73.08       68.46      9.94 o
   8   2   2      213.60      220.99     17.63 o
   9   2   2       19.95       24.66     16.52 o
 -10   3   2      139.06      141.27     18.72 o
  -9   3   2       94.98       82.88     11.59 o
  -8   3   2       79.90       76.87     10.83 o
  -7   3   2      970.92      960.67     16.31 o
  -6   3   2      501.85      518.14     11.25 o
  -5   3   2       20.74       22.97      5.13 o
  -4   3   2     2088.35     2244.33     17.13 o
  -3   3   2      151.19      170.82      5.44 o
  -2   3   2      137.14      105.94      3.57 o
  -1   3   2      777.72      730.91     12.32 o
   0   3   2     1700.38     1648.79      9.68 o
   1   3   2     8175.04     7798.32     27.21 o
   2   3   2     2746.37     2840.73     17.45 o
   3   3   2     1680.85     1759.35     12.16 o
   4   3   2      394.63      445.18      9.76 o
   5   3   2        0.51        5.56      6.13 o
   6   3   2     1142.02     1132.75     17.37 o
   7   3   2       26.74       25.91     11.26 o
   8   3   2       25.38       17.65     10.98 o
   9   3   2        7.44       13.14     17.63 o
 -10   4   2       80.29       83.38     17.64 o
  -9   4   2      139.87      173.63     18.96 o
  -8   4   2        6.03       12.96     10.62 o
  -7   4   2      194.90      196.09     10.75 o
  -6   4   2        9.50        9.48      5.28 o
  -5   4   2       61.58       59.89      5.27 o
  -4   4   2     8316.30     8271.67     67.08 o
  -3   4   2    18161.06    19350.36    104.17 o
  -2   4   2       29.77       28.67      2.67 o
  -1   4   2     7252.42     6985.77     87.58 o
   0   4   2       57.89       50.89      3.80 o
   1   4   2     3192.29     3375.58     13.88 o
   2   4   2      131.67      130.88      7.12 o
   3   4   2        6.11       12.78      4.77 o
   4   4   2     1766.61     1736.25     15.10 o
   5   4   2      268.09      297.22     10.56 o
   6   4   2       33.65       25.47      7.76 o
   7   4   2      396.48      377.30     15.37 o
   8   4   2        4.02       11.91     15.76 o
   9   4   2      134.31      135.02     19.81 o
 -10   5   2        6.54       15.31     17.41 o
  -9   5   2      177.53      162.14     18.84 o
  -8   5   2        0.02       10.84     10.56 o
  -7   5   2        1.63       12.47      8.50 o
  -6   5   2     1363.81     1354.83     13.38 o
  -5   5   2        1.43        2.23      4.22 o
  -4   5   2      295.60      364.18      8.52 o
  -3   5   2     1092.45     1138.55     10.66 o
  -2   5   2     1462.93     1513.66     17.43 o
  -1   5   2        7.16       23.00      3.43 o
   0   5   2     1310.42     1303.05     19.02 o
   1   5   2     7947.48     8560.20     46.42 o
   2   5   2      920.84      905.91     13.70 o
   3   5   2      120.77      144.40      6.97 o
   4   5   2      355.30      349.44      9.07 o
   5   5   2      952.84      975.48     13.22 o
   6   5   2       35.15       47.02      7.89 o
   7   5   2       81.97       93.56     12.09 o
   8   5   2       76.31       75.13     16.46 o
   9   5   2      130.68      168.76     20.26 o
  -9   6   2       15.90       20.73     15.91 o
  -8   6   2       86.33       75.88     11.71 o
  -7   6   2        6.34       12.92      9.29 o
  -6   6   2      112.18      129.61      7.93 o
  -5   6   2      285.96      322.25      6.65 o
  -4   6   2      289.35      298.23      7.38 o
  -3   6   2      113.36      106.36      5.07 o
  -2   6   2       51.87       49.23      2.83 o
  -1   6   2     1318.89     1496.60     20.29 o
   0   6   2     1969.94     2118.51     61.73 o
   1   6   2     1413.20     1359.03     16.78 o
   2   6   2      151.93      148.05      7.40 o
   3   6   2      405.54      437.21     11.88 o
   4   6   2      675.16      696.42     14.23 o
   5   6   2        0.71        2.76      7.44 o
   6   6   2      954.58      901.61     21.10 o
   7   6   2        0.17        7.23     11.53 o
   8   6   2       23.91       41.22     16.22 o
   9   6   2       14.49       31.18     17.06 o
  -9   7   2      271.55      241.22     19.98 o
  -8   7   2        0.16        6.16     10.01 o
  -7   7   2      107.51      100.35      9.48 o
  -6   7   2      600.60      594.77     16.02 o
  -5   7   2       34.29       29.40      5.22 o
  -4   7   2      110.90      104.11      4.17 o
  -3   7   2     1119.53     1130.35     14.94 o
  -2   7   2     2339.13     2335.69     17.96 o
  -1   7   2     1393.13     1399.21     15.72 o
   0   7   2     1191.58     1186.16     20.96 o
   1   7   2     2259.78     2559.13     25.09 o
   2   7   2      144.11      141.42      8.24 o
   3   7   2        0.15        6.07      7.64 o
   4   7   2      798.69      794.65     16.01 o
   5   7   2      580.01      581.10     13.54 o
   6   7   2      106.39       98.62     12.14 o
   7   7   2        1.39       -1.64     12.83 o
   8   7   2       26.71       42.02     17.53 o
  -9   8   2       44.33       67.31     17.78 o
  -8   8   2       36.85       46.36     11.30 o
  -7   8   2        4.34        7.84      8.02 o
  -6   8   2        2.73        9.29      7.74 o
  -5   8   2       43.13       47.49      7.69 o
  -4   8   2     1284.28     1246.76     22.40 o
  -3   8   2      873.53      769.48     14.08 o
  -2   8   2        2.63        4.05      1.69 o
  -1   8   2      157.13      166.50      8.01 o
   0   8   2      325.07      278.49     17.16 o
   1   8   2       37.04       36.68      8.97 o
   2   8   2      115.74      116.59      8.50 o
   3   8   2     2053.21     1931.79     23.96 o
   4   8   2      213.29      206.58     10.19 o
   5   8   2        1.11       -1.11      8.60 o
   6   8   2       21.22       18.89     11.16 o
   7   8   2       72.45       87.04     17.05 o
   8   8   2       41.58       18.94     16.25 o
  -9   9   2        6.54       -4.21     15.65 o
  -8   9   2        0.84        9.80     12.43 o
  -7   9   2       21.66        8.92      8.45 o
  -6   9   2       85.88       98.80      8.77 o
  -5   9   2      388.58      380.49     11.65 o
  -4   9   2       63.28       52.53      6.80 o
  -3   9   2       10.63       15.80      5.37 o
  -2   9   2     1537.14     1404.54     22.31 o
  -1   9   2     1078.92     1110.58     13.17 o
   0   9   2      950.44     1053.29     24.06 o
   1   9   2       12.54       11.88      9.58 o
   2   9   2      235.71      205.00     11.84 o
   3   9   2     1898.15     1836.50     25.06 o
   4   9   2       67.54       71.63      8.18 o
   5   9   2      129.37      130.65     10.58 o
   6   9   2      135.98      111.50     15.99 o
   7   9   2        1.70       16.03     14.50 o
   8   9   2       20.54       32.46     19.76 o
  -8  10   2        7.59       10.57     12.51 o
  -7  10   2       76.16       92.18     12.69 o
  -6  10   2      152.72      122.95     12.66 o
  -5  10   2       12.35       19.84      9.73 o
  -4  10   2       37.07       54.74      6.74 o
  -3  10   2     1435.27     1385.10     16.32 o
  -2  10   2       79.08       76.09      5.50 o
  -1  10   2        5.59        6.19      4.88 o
   0  10   2      370.20      320.88     12.19 o
   1  10   2       99.77      100.79      9.16 o
   2  10   2        1.93        2.08      8.47 o
   3  10   2        5.24        8.58      9.30 o
   4  10   2       27.98       50.85      9.48 o
   5  10   2      251.68      257.34     12.66 o
   6  10   2       75.45       68.62     19.63 o
   7  10   2       14.62       20.42     17.56 o
  -8  11   2       57.84       57.74     13.68 o
  -7  11   2        0.06        1.12     11.46 o
  -6  11   2      462.59      424.73     17.54 o
  -5  11   2      794.71      703.50     19.45 o
  -4  11   2      820.17      758.83     25.90 o
  -3  11   2       93.46       85.73     10.92 o
  -2  11   2      373.98      369.38     17.33 o
  -1  11   2        0.03        4.12      5.45 o
   0  11   2       92.44       74.03      9.56 o
   1  11   2        3.36        7.89      9.55 o
   2  11   2       36.78       54.14      9.52 o
   3  11   2      661.51      637.35     16.08 o
   4  11   2       82.09       65.91      9.99 o
   5  11   2       75.97       71.15     12.26 o
   6  11   2      200.35      223.25     20.86 o
  -8  12   2        3.35       10.10     18.16 o
  -7  12   2        7.54        7.25     15.73 o
  -6  12   2      107.00       86.71     12.84 o
  -5  12   2       31.41       31.33     11.21 o
  -4  12   2       42.17       53.92     10.69 o
  -3  12   2      578.70      564.96     17.46 o
  -2  12   2      494.55      454.34     15.49 o
  -1  12   2        2.93        2.08     14.58 o
   0  12   2      112.25      117.51     11.05 o
   1  12   2      619.51      608.51     17.31 o
   2  12   2      244.22      222.86     13.21 o
   3  12   2       45.41       37.20      9.31 o
   4  12   2      111.46      100.14     10.74 o
   5  12   2      217.90      196.55     14.76 o
   6  12   2      199.76      227.60     21.55 o
  -7  13   2       61.40       59.34     19.96 o
  -6  13   2       15.18       30.99     18.32 o
  -5  13   2      135.94      135.48     18.17 o
  -4  13   2       33.87       45.08     16.23 o
  -3  13   2      215.88      161.75     18.11 o
  -2  13   2      134.61      134.81     18.04 o
  -1  13   2       58.01       62.71     15.85 o
   0  13   2      311.67      279.10     19.75 o
   1  13   2      192.11      164.58     12.05 o
   2  13   2       51.72       45.30     11.15 o
   3  13   2       50.78       55.14     11.09 o
   4  13   2       37.17       46.57     15.90 o
   5  13   2        0.58        1.38     13.32 o
  -6  14   2      314.88      333.14     24.42 o
  -5  14   2      119.05      108.07     19.16 o
  -4  14   2        2.18        1.89     15.52 o
  -3  14   2        1.03        8.08     16.19 o
  -2  14   2       66.06       66.95     16.82 o
  -1  14   2      191.82      178.16     18.25 o
   0  14   2        0.05       18.22     16.05 o
   1  14   2      273.29      267.69     20.05 o
   2  14   2       26.80       35.40     12.77 o
   3  14   2        0.01        5.87     11.39 o
   4  14   2        0.43       11.53     14.91 o
  -5  15   2       11.44       18.60     17.61 o
  -4  15   2       16.90       34.12     19.52 o
  -3  15   2        0.73        9.33     16.20 o
  -2  15   2        0.55        2.14     17.27 o
  -1  15   2      366.42      337.37     22.54 o
   0  15   2      199.67      186.22     19.46 o
   1  15   2        0.63        8.79     14.70 o
   2  15   2       11.39       16.12     12.41 o
   3  15   2       41.15       41.68     16.28 o
  -4  16   2      114.53      140.10     22.17 o
  -3  16   2        0.65        0.17     19.41 o
  -2  16   2      100.36      101.44     23.29 o
  -1  16   2        0.42        6.53     17.14 o
   0  16   2        4.23       14.84     16.66 o
   1  16   2       58.80       61.05     17.82 o
   2  16   2        0.15       -6.54     13.38 o
  -2 -16   3       25.59       27.69     17.89 o
  -1 -16   3      129.43      143.95     20.36 o
   0 -16   3        0.02       12.74     17.73 o
   1 -16   3       84.58       88.45     20.04 o
   2 -16   3       32.20       42.47     18.05 o
   3 -16   3        0.67       25.01     20.09 o
   4 -16   3       37.83       58.17     20.05 o
  -3 -15   3       76.10      104.50     19.81 o
  -2 -15   3       52.87       55.44     13.31 o
  -1 -15   3      120.95      109.59     18.30 o
   0 -15   3      210.54      211.89     21.37 o
   1 -15   3      122.72      116.40     18.86 o
   2 -15   3       96.77       82.37     18.52 o
   3 -15   3      340.15      352.10     23.86 o
   4 -15   3      107.87      110.62     19.30 o
   5 -15   3        2.18        1.62     18.68 o
  -4 -14   3       48.01       59.98     13.70 o
  -3 -14   3       91.47      107.64     13.89 o
  -2 -14   3      356.57      363.68     18.49 o
  -1 -14   3      181.26      192.08     19.15 o
   0 -14   3      144.49      145.20     18.32 o
   1 -14   3      196.81      194.87     18.77 o
   2 -14   3      431.13      414.33     23.94 o
   3 -14   3        0.03       17.94     17.24 o
   4 -14   3        3.15        3.41     16.03 o
   5 -14   3      105.45      136.15     21.46 o
   6 -14   3        0.03        7.12     19.13 o
  -5 -13   3      160.29      192.27     16.48 o
  -4 -13   3      116.98      108.21     14.01 o
  -3 -13   3       67.89       50.87     12.27 o
  -2 -13   3        1.38        1.57     11.64 o
  -1 -13   3        2.93        4.32      9.96 o
   0 -13   3       12.68        8.54     14.64 o
   1 -13   3       71.12       79.95     12.86 o
   2 -13   3      191.36      170.81     12.68 o
   3 -13   3      719.46      703.52     19.94 o
   4 -13   3        1.36       12.58     16.33 o
   5 -13   3      227.30      258.58     21.93 o
   6 -13   3       11.34       19.04     18.96 o
   7 -13   3      106.36      111.32     19.25 o
  -6 -12   3        4.93       17.43     15.23 o
  -5 -12   3        0.04       -2.62     12.73 o
  -4 -12   3      110.42      119.54     13.42 o
  -3 -12   3       10.16       17.24     11.17 o
  -2 -12   3      935.59      933.33     21.74 o
  -1 -12   3      233.72      226.22     14.02 o
   0 -12   3      343.40      356.19     15.35 o
   1 -12   3       67.18       67.30     16.90 o
   2 -12   3        0.48        0.43     10.54 o
   3 -12   3      943.67      927.75     21.07 o
   4 -12   3      587.77      586.14     18.24 o
   5 -12   3       31.56       37.35     10.38 o
   6 -12   3      349.44      401.88     24.57 o
   7 -12   3       85.33       79.45     18.20 o
  -7 -11   3       24.00       32.86     17.70 o
  -6 -11   3        7.19        5.99     15.31 o
  -5 -11   3        8.46       19.82     12.21 o
  -4 -11   3      814.73      790.79     21.88 o
  -3 -11   3       96.64      115.18     12.60 o
  -2 -11   3       76.02       71.20     11.89 o
  -1 -11   3      182.33      208.61     13.40 o
   0 -11   3        6.90       13.10      9.39 o
   1 -11   3     1762.92     1693.90     25.03 o
   2 -11   3      587.13      580.08     21.96 o
   3 -11   3      240.28      253.31     13.72 o
   4 -11   3      457.32      489.23     16.71 o
   5 -11   3      237.85      229.42     22.00 o
   6 -11   3        1.65        6.32     10.56 o
   7 -11   3       33.06       34.38     11.36 o
   8 -11   3      488.97      435.15     25.43 o
  -7 -10   3       78.15      110.74     18.51 o
  -6 -10   3       23.63       37.18     15.04 o
  -5 -10   3       21.37       23.04     11.75 o
  -4 -10   3      193.08      195.46     14.25 o
  -3 -10   3     1293.60     1296.22     24.72 o
  -2 -10   3      139.44      157.49     12.59 o
  -1 -10   3      507.58      467.41     19.87 o
   0 -10   3        0.27        5.08      3.21 o
   1 -10   3      599.84      607.18     18.17 o
   2 -10   3      837.16      823.97     19.07 o
   3 -10   3     4768.41     4574.43     56.01 o
   4 -10   3       30.75       32.65      7.13 o
   5 -10   3        9.40       12.66      7.35 o
   6 -10   3      714.47      706.68     16.21 o
   7 -10   3      182.97      182.23     13.65 o
   8 -10   3        3.80       13.18     12.07 o
  -8  -9   3      202.70      222.86     21.95 o
  -7  -9   3      112.52      111.74     18.37 o
  -6  -9   3        9.43        8.86     14.36 o
  -5  -9   3        5.72       21.91     14.76 o
  -4  -9   3      417.06      421.39     21.70 o
  -3  -9   3      370.79      348.98     15.27 o
  -2  -9   3      381.86      408.92     15.02 o
  -1  -9   3      212.32      249.35      7.43 o
   0  -9   3       60.86       52.49      4.85 o
   1  -9   3     2056.41     2100.08     29.73 o
   2  -9   3      842.27      853.36      8.67 o
   3  -9   3      820.83      845.46     15.18 o
   4  -9   3      567.94      596.90     12.92 o
   5  -9   3       22.91       23.91      7.68 o
   6  -9   3      155.16      147.16      9.85 o
   7  -9   3       11.22       12.49      8.39 o
   8  -9   3        1.00        5.74     10.70 o
   9  -9   3      189.57      230.05     22.26 o
  -8  -8   3       27.89       25.24     15.46 o
  -7  -8   3       33.56       37.16     16.13 o
  -6  -8   3      137.80      138.40     17.06 o
  -5  -8   3      929.67      937.00     50.36 o
  -4  -8   3     1171.57     1151.43     42.13 o
  -3  -8   3       55.57       43.77     11.78 o
  -2  -8   3       83.78       72.15     10.33 o
  -1  -8   3     1355.41     1442.39     20.37 o
   0  -8   3     1248.02     1320.39     21.47 o
   1  -8   3      117.12      143.58      4.64 o
   2  -8   3      835.90      865.39      9.46 o
   3  -8   3       22.89       37.68      6.16 o
   4  -8   3      386.20      351.53     17.28 o
   5  -8   3      339.72      316.39     11.22 o
   6  -8   3      535.29      534.69     14.17 o
   7  -8   3      119.30      129.10     10.36 o
   8  -8   3        2.59        5.78     12.80 o
   9  -8   3        4.73       25.17     16.75 o
  -8  -7   3      167.59      180.72     27.19 o
  -7  -7   3       21.89       45.41     16.21 o
  -6  -7   3        5.59       11.87     13.05 o
  -5  -7   3      334.01      325.66     20.35 o
  -4  -7   3      304.88      301.10     11.46 o
  -3  -7   3       45.42       39.01     11.12 o
  -2  -7   3       43.23       36.51     11.14 o
  -1  -7   3      109.93      114.76      5.84 o
   0  -7   3       81.73      103.23      9.67 o
   1  -7   3      319.58      303.34     10.71 o
   2  -7   3     2264.52     2211.78     19.36 o
   3  -7   3      855.68      842.81     15.20 o
   4  -7   3       35.09       33.69      4.83 o
   5  -7   3      426.52      437.40     11.96 o
   6  -7   3      409.25      393.62     12.67 o
   7  -7   3       82.68       82.80     11.37 o
   8  -7   3       48.77       39.35     14.57 o
   9  -7   3      152.82      133.98     18.28 o
  -9  -6   3       23.67       10.24     15.89 o
  -8  -6   3       60.55       56.57     17.34 o
  -7  -6   3      428.49      426.12     23.49 o
  -6  -6   3       78.76       84.07     23.66 o
  -5  -6   3       35.83       41.10      8.00 o
  -4  -6   3      234.58      266.80     10.18 o
  -3  -6   3      126.07      112.16      8.49 o
  -2  -6   3      236.70      231.86      8.82 o
  -1  -6   3      446.30      407.08      8.22 o
   0  -6   3     1086.90     1172.88     15.15 o
   1  -6   3      259.50      315.67      7.45 o
   2  -6   3      107.53      102.38      3.58 o
   3  -6   3     1499.10     1522.36     15.98 o
   4  -6   3      513.77      561.00     14.93 o
   5  -6   3        0.20        0.18      7.95 o
   6  -6   3      106.80      110.21      7.80 o
   7  -6   3      556.03      554.64     16.71 o
   8  -6   3        3.10        6.11     13.61 o
   9  -6   3        6.92        1.22     14.71 o
  -9  -5   3        0.64        3.30     18.30 o
  -8  -5   3       57.61       51.98     15.33 o
  -7  -5   3      155.14      199.55     19.22 o
  -6  -5   3       25.47       36.79     14.03 o
  -5  -5   3      177.11      167.03      9.19 o
  -4  -5   3     1461.08     1496.85     15.69 o
  -3  -5   3     2677.57     2945.95     21.57 o
  -2  -5   3       80.69       73.96      6.52 o
  -1  -5   3      172.08      180.25      5.40 o
   0  -5   3       25.91       41.98      5.26 o
   1  -5   3     1141.72     1187.71     11.61 o
   2  -5   3        3.06       18.57      2.90 o
   3  -5   3       59.45       53.78      4.59 o
   4  -5   3      118.79      112.11      7.45 o
   5  -5   3      565.76      520.24     14.47 o
   6  -5   3      134.06      138.48     14.60 o
   7  -5   3       23.26       22.28      9.68 o
   8  -5   3       23.46       33.65     13.00 o
   9  -5   3       29.62       46.25     16.21 o
  -9  -4   3        0.41       17.49     17.65 o
  -8  -4   3       31.38       32.86     14.50 o
  -7  -4   3      188.21      196.01     18.62 o
  -6  -4   3        0.03        4.63      7.89 o
  -5  -4   3       19.23       16.47      4.24 o
  -4  -4   3      751.21      745.15     10.97 o
  -3  -4   3      833.18      791.20     12.54 o
  -2  -4   3       29.81       19.00      3.92 o
  -1  -4   3      696.08      734.85     10.09 o
   0  -4   3       46.07       29.74      6.10 o
   1  -4   3       58.13       51.75      2.74 o
   2  -4   3      607.64      651.36      5.58 o
   3  -4   3     1665.26     1573.53     15.83 o
   4  -4   3      191.71      187.88      7.71 o
   5  -4   3      285.01      287.76      9.41 o
   6  -4   3     1077.69     1088.62     18.89 o
   7  -4   3      244.41      205.87     12.97 o
   8  -4   3      189.26      192.43     13.76 o
   9  -4   3        5.89       18.72     14.66 o
  10  -4   3       58.77       67.03     14.36 o
  -9  -3   3      123.80      131.87     19.05 o
  -8  -3   3       24.96       22.60     14.66 o
  -7  -3   3      247.92      265.16     18.96 o
  -6  -3   3       39.00       45.36      7.57 o
  -5  -3   3       59.28       61.35      5.82 o
  -4  -3   3        0.68        7.82      4.86 o
  -3  -3   3      496.14      544.44      7.56 o
  -2  -3   3      221.76      229.91      7.04 o
  -1  -3   3       19.20       17.58      3.87 o
   0  -3   3    14560.80    13287.48    107.03 o
   1  -3   3      854.05      834.66      5.75 o
   2  -3   3       82.10       96.62      3.89 o
   3  -3   3      349.88      385.94      9.51 o
   4  -3   3      728.68      690.68     12.63 o
   5  -3   3       64.53       58.65      6.77 o
   6  -3   3      639.00      648.93     13.25 o
   7  -3   3      231.42      247.22     18.30 o
   8  -3   3        4.65        8.82      9.60 o
   9  -3   3      157.84      166.16     11.13 o
  10  -3   3      178.57      179.27     15.44 o
 -10  -2   3       36.73       37.17     18.11 o
  -9  -2   3        0.39        5.56     16.36 o
  -8  -2   3       64.16       70.98     11.92 o
  -7  -2   3        5.13        5.58     10.93 o
  -6  -2   3       90.80       88.39      7.47 o
  -5  -2   3        2.19        4.32      5.87 o
  -4  -2   3      845.20      848.41     10.22 o
  -3  -2   3     1067.38     1147.71     17.28 o
  -2  -2   3     1063.47     1171.68     11.41 o
  -1  -2   3    12685.90    12345.14     54.15 o
   0  -2   3    28631.08    27186.51    231.98 o
   1  -2   3     2905.20     2935.96     20.74 o
   2  -2   3       24.23       30.19      4.10 o
   3  -2   3     1337.02     1308.85     10.63 o
   4  -2   3      314.22      316.84      6.68 o
   5  -2   3      107.72      102.12      5.01 o
   6  -2   3     1954.76     1943.01     26.28 o
   7  -2   3        0.43       11.23      9.95 o
   8  -2   3       31.33       28.61      8.21 o
   9  -2   3        0.59        4.51      9.09 o
  10  -2   3        6.67        0.32      9.93 o
 -10  -1   3       13.30        6.77     15.72 o
  -9  -1   3        6.08       17.30     15.67 o
  -8  -1   3        8.89       15.27     11.10 o
  -7  -1   3       70.50       74.62      9.55 o
  -6  -1   3       28.95       33.92      7.55 o
  -5  -1   3      337.53      316.70      8.22 o
  -4  -1   3      107.42       95.64      6.98 o
  -3  -1   3      392.92      403.25      8.61 o
  -2  -1   3      644.76      617.55     14.57 o
  -1  -1   3     2328.22     2362.85     10.53 o
   0  -1   3     1648.96     1659.51     20.10 o
   1  -1   3     9955.51     9736.69    123.40 o
   2  -1   3     1689.29     1680.60     22.03 o
   3  -1   3       57.17       59.32      3.68 o
   4  -1   3     1051.49      983.40     14.42 o
   5  -1   3        2.01        8.47      4.84 o
   6  -1   3     1634.74     1599.00     28.02 o
   7  -1   3      183.46      179.38     11.29 o
   8  -1   3      100.14      106.83      9.50 o
   9  -1   3      371.45      374.79     13.71 o
  10  -1   3      226.06      220.07     16.98 o
 -10   0   3       94.51       81.99     16.65 o
  -9   0   3      157.76      165.96     15.70 o
  -8   0   3      178.33      163.81     13.70 o
  -7   0   3     2784.65     2633.46     26.79 o
  -6   0   3        9.65       16.88      9.48 o
  -5   0   3       66.29       71.08      7.42 o
  -4   0   3      271.66      271.80      9.60 o
  -3   0   3      248.51      268.49      7.37 o
  -2   0   3      613.95      600.15      5.62 o
  -1   0   3      792.12      792.83      5.75 o
   0   0   3      288.83      284.97      5.58 o
   1   0   3     5774.48     5652.12     48.90 o
   2   0   3     1607.10     1388.62     12.94 o
   3   0   3     2550.27     2517.49     22.27 o
   4   0   3      360.06      334.73      8.28 o
   5   0   3      155.04      152.39      5.97 o
   6   0   3      514.63      515.09     15.94 o
   7   0   3     1067.07     1062.70     22.49 o
   8   0   3        4.69       13.68      8.71 o
   9   0   3       25.75       41.17      9.05 o
  10   0   3       76.36       76.95     19.09 o
 -10   1   3        8.91       18.15     12.97 o
  -9   1   3       64.54       60.65     12.68 o
  -8   1   3       72.90       76.80     11.90 o
  -7   1   3       38.94       48.65     11.31 o
  -6   1   3     1062.76      986.08     17.48 o
  -5   1   3      284.39      263.96      9.21 o
  -4   1   3      336.55      366.80      8.96 o
  -3   1   3      598.56      535.02      6.42 o
  -2   1   3     2546.72     2740.21     14.37 o
  -1   1   3     2241.81     2222.08     28.37 o
   0   1   3      752.07      765.96      7.72 o
   1   1   3     2039.03     1978.86      9.88 o
   2   1   3     3656.84     3407.43     18.79 o
   3   1   3        9.34        6.64      5.24 o
   4   1   3      966.87      916.33     12.58 o
   5   1   3      678.16      684.86     15.71 o
   6   1   3      309.10      312.01     15.54 o
   7   1   3        1.07        2.19     10.64 o
   8   1   3       30.60       46.13     10.48 o
   9   1   3      243.24      240.58     16.22 o
 -10   2   3        2.06        5.32     11.15 o
  -9   2   3       27.31       40.92     18.42 o
  -8   2   3      177.28      174.03     13.99 o
  -7   2   3       31.74       28.29      7.78 o
  -6   2   3        0.34        2.41      6.98 o
  -5   2   3     2004.16     1986.14     18.76 o
  -4   2   3      172.10      161.14      7.30 o
  -3   2   3     3242.22     3441.73     38.08 o
  -2   2   3    22913.25    21332.83    174.89 o
  -1   2   3     7026.42     6833.88     53.60 o
   0   2   3    13010.10    12879.06     71.06 o
   1   2   3     1626.72     1670.70     10.45 o
   2   2   3     6434.94     6452.92     59.97 o
   3   2   3      820.68      935.54     11.88 o
   4   2   3     1021.15     1070.05     16.93 o
   5   2   3      133.76      144.41      7.98 o
   6   2   3       13.83       18.98      6.74 o
   7   2   3      361.99      353.26     15.08 o
   8   2   3       19.46       18.68     10.38 o
   9   2   3      108.23      121.09     18.73 o
 -10   3   3      135.80      142.32     20.93 o
  -9   3   3      177.19      176.39     12.82 o
  -8   3   3       17.90       41.38     10.24 o
  -7   3   3      218.13      190.71      9.50 o
  -6   3   3       18.83       35.43      6.97 o
  -5   3   3       57.76       69.80      6.68 o
  -4   3   3     1641.79     1868.26     17.75 o
  -3   3   3      878.34      847.57     16.67 o
  -2   3   3       69.13       73.54      4.04 o
  -1   3   3      423.31      399.28      6.67 o
   0   3   3     4158.89     3928.36     11.23 o
   1   3   3     3280.05     3242.31     20.23 o
   2   3   3      719.44      608.50      8.06 o
   3   3   3      427.36      389.32      6.47 o
   4   3   3     3182.16     3399.78     23.56 o
   5   3   3      322.35      299.01      5.70 o
   6   3   3      153.50      130.44      8.41 o
   7   3   3       30.90       39.50     10.29 o
   8   3   3        2.80        8.43     10.27 o
   9   3   3       38.57       54.35     15.55 o
 -10   4   3       30.35       41.26     17.50 o
  -9   4   3        8.23        7.87     14.57 o
  -8   4   3       31.69       45.02     11.78 o
  -7   4   3      294.03      278.05     13.85 o
  -6   4   3      255.73      246.89      9.06 o
  -5   4   3       58.49       66.15      5.66 o
  -4   4   3     4645.04     4307.87     30.08 o
  -3   4   3     8770.83     8965.07     37.08 o
  -2   4   3     1423.21     1453.25      8.99 o
  -1   4   3      328.40      318.41      8.01 o
   0   4   3     4542.12     4322.93     15.99 o
   1   4   3     1365.78     1307.16     13.62 o
   2   4   3      854.88      874.66     11.51 o
   3   4   3      271.32      269.41      6.58 o
   4   4   3     3726.04     3866.83     26.25 o
   5   4   3       16.42       15.13      4.06 o
   6   4   3       25.92       25.73      8.32 o
   7   4   3       74.84       61.76     13.69 o
   8   4   3        0.56       -1.12     11.09 o
   9   4   3        1.21       -5.68     14.46 o
 -10   5   3      120.36      131.15     18.15 o
  -9   5   3       37.74       56.24     16.84 o
  -8   5   3      140.70      139.32     17.66 o
  -7   5   3        6.33       10.00      9.76 o
  -6   5   3      384.61      367.44      8.80 o
  -5   5   3       99.80      127.78      5.68 o
  -4   5   3      105.39      125.27      6.78 o
  -3   5   3     1801.67     1848.66     10.61 o
  -2   5   3       51.95       56.83      2.94 o
  -1   5   3      219.74      185.32      7.34 o
   0   5   3       11.60       17.70      3.40 o
   1   5   3     2283.32     2606.19     28.40 o
   2   5   3        1.11        2.96      5.57 o
   3   5   3       10.56       27.44      5.69 o
   4   5   3       48.07       68.22      8.13 o
   5   5   3       23.24       29.79      5.95 o
   6   5   3      632.69      567.51     35.29 o
   7   5   3        7.92       15.24     10.16 o
   8   5   3       56.16       55.48     15.90 o
   9   5   3        2.37       -2.39     17.18 o
  -9   6   3       13.17       14.61     14.89 o
  -8   6   3      112.00      100.64     15.63 o
  -7   6   3      103.38      101.71     11.25 o
  -6   6   3      590.13      606.65     12.01 o
  -5   6   3     1324.25     1315.00     18.30 o
  -4   6   3        1.94        4.76      4.53 o
  -3   6   3      354.90      340.76      4.92 o
  -2   6   3      594.58      617.39      9.15 o
  -1   6   3     3793.90     4117.73     46.11 o
   0   6   3       12.14        6.19      3.74 o
   1   6   3      165.28      215.21      6.84 o
   2   6   3       23.01       15.89      5.74 o
   3   6   3     2552.74     2529.45     23.49 o
   4   6   3        6.63        7.17      7.09 o
   5   6   3        8.13        0.92      6.70 o
   6   6   3      342.78      343.72     18.75 o
   7   6   3      412.12      345.59     16.26 o
   8   6   3      249.67      252.02     21.33 o
   9   6   3       28.18       13.48     16.44 o
  -9   7   3      118.91      119.61     18.66 o
  -8   7   3        0.88        3.69     13.35 o
  -7   7   3      229.23      258.65     15.37 o
  -6   7   3      403.07      383.29     12.57 o
  -5   7   3      106.38      101.32      6.14 o
  -4   7   3        1.37        1.21      3.83 o
  -3   7   3      620.98      575.69     10.53 o
  -2   7   3       69.16       60.64      4.59 o
  -1   7   3       41.00       62.65      4.71 o
   0   7   3     1388.81     1473.75     13.60 o
   1   7   3     2491.08     2510.86     29.47 o
   2   7   3      104.35      102.97      7.39 o
   3   7   3      871.05      867.94     16.13 o
   4   7   3        2.88        5.04      7.97 o
   5   7   3      458.68      437.38     14.98 o
   6   7   3      561.06      565.75     15.29 o
   7   7   3        3.21        8.14     16.01 o
   8   7   3      111.68      103.60     18.46 o
  -9   8   3        9.40       29.90     14.53 o
  -8   8   3       68.47       59.24     15.26 o
  -7   8   3      288.83      268.42     12.30 o
  -6   8   3      122.47      124.00      9.14 o
  -5   8   3      394.23      407.68     11.79 o
  -4   8   3      774.15      783.54     14.99 o
  -3   8   3       87.58       90.56      6.08 o
  -2   8   3      596.34      555.60     12.69 o
  -1   8   3       21.63       31.54      4.26 o
   0   8   3     1031.14     1115.28     26.57 o
   1   8   3     2561.18     2600.64     31.54 o
   2   8   3       74.37       60.49      7.94 o
   3   8   3       77.21       85.51      9.80 o
   4   8   3     1347.08     1314.07     18.79 o
   5   8   3       59.36       48.60     10.78 o
   6   8   3       30.10       17.42      9.35 o
   7   8   3       13.90        9.82     16.84 o
   8   8   3      200.37      221.76     22.90 o
  -9   9   3      215.83      211.99     21.76 o
  -8   9   3       35.45       33.55     15.75 o
  -7   9   3     1060.32      895.55     34.00 o
  -6   9   3      343.37      358.98     12.56 o
  -5   9   3      101.99       90.92      8.09 o
  -4   9   3       51.40       40.73      6.24 o
  -3   9   3       31.40       35.15      5.45 o
  -2   9   3        2.88        4.47      2.74 o
  -1   9   3      340.18      382.79      8.79 o
   0   9   3      649.73      636.20     19.64 o
   1   9   3     1474.74     1380.57     26.52 o
   2   9   3      201.94      225.26     12.43 o
   3   9   3        0.10       10.98      9.58 o
   4   9   3      282.34      288.43     11.61 o
   5   9   3       47.10       38.37      9.83 o
   6   9   3      185.98      203.72     15.63 o
   7   9   3       44.82       35.60     16.51 o
  -8  10   3       30.14       25.77     13.65 o
  -7  10   3        0.11       10.36     11.32 o
  -6  10   3       23.07       32.94     11.17 o
  -5  10   3        0.09        0.71     10.02 o
  -4  10   3       22.17       29.64     10.16 o
  -3  10   3     5678.27     5596.41     43.40 o
  -2  10   3       72.13       61.45      5.24 o
  -1  10   3       97.00      101.89      6.57 o
   0  10   3      153.19      184.94     15.57 o
   1  10   3       75.25       84.45     11.22 o
   2  10   3       92.89       73.18     10.43 o
   3  10   3      489.09      440.31     15.72 o
   4  10   3      595.10      652.58     15.23 o
   5  10   3       51.69       43.64     10.26 o
   6  10   3       27.36       17.99     14.75 o
   7  10   3       12.92       25.00     16.42 o
  -8  11   3      192.69      178.90     16.60 o
  -7  11   3       17.86       35.48     12.30 o
  -6  11   3      139.30      152.25     14.05 o
  -5  11   3      981.12      879.91     21.88 o
  -4  11   3       38.71       56.95     10.96 o
  -3  11   3       70.15       82.56     11.21 o
  -2  11   3       89.57      129.27     11.49 o
  -1  11   3     1037.17     1025.33     17.57 o
   0  11   3       43.46       37.35     13.90 o
   1  11   3       25.13       38.07     11.50 o
   2  11   3        7.90        6.00      8.56 o
   3  11   3      240.93      247.27     12.47 o
   4  11   3      240.56      238.32     10.87 o
   5  11   3       68.18       58.44     10.35 o
   6  11   3      169.42      173.01     19.77 o
  -7  12   3        9.22        7.84     11.94 o
  -6  12   3      101.02       99.09     12.91 o
  -5  12   3       22.89       20.29     10.44 o
  -4  12   3      480.17      484.77     17.10 o
  -3  12   3      390.84      356.26     15.37 o
  -2  12   3        9.34       11.27     10.01 o
  -1  12   3      354.60      390.59     20.40 o
   0  12   3      148.91      167.60     11.42 o
   1  12   3      145.77      137.74     11.52 o
   2  12   3       46.41       29.78      9.40 o
   3  12   3      121.53      121.54     11.34 o
   4  12   3       44.81       57.29     11.52 o
   5  12   3       32.20       30.83     13.16 o
   6  12   3        0.16       13.73     16.54 o
  -7  13   3       19.93       35.08     33.24 o
  -6  13   3      123.99      160.45     20.84 o
  -5  13   3      555.09      598.97     27.84 o
  -4  13   3       48.07       69.24     18.97 o
  -3  13   3      230.79      225.70     21.30 o
  -2  13   3      442.73      456.94     23.93 o
  -1  13   3      319.75      340.35     21.44 o
   0  13   3        0.18        7.58     14.60 o
   1  13   3       23.63       38.14     10.60 o
   2  13   3       42.22       31.60      9.43 o
   3  13   3        1.13        8.05      9.97 o
   4  13   3      111.10       91.66     12.14 o
   5  13   3      117.73      128.10     15.02 o
  -6  14   3        4.20        6.47     17.32 o
  -5  14   3        0.65       14.04     17.67 o
  -4  14   3       31.89       58.32     17.73 o
  -3  14   3      175.62      182.40     18.85 o
  -2  14   3       20.77       39.71     16.33 o
  -1  14   3        0.08        7.22     15.30 o
   0  14   3      112.43      108.08     17.47 o
   1  14   3       36.24       48.72     15.10 o
   2  14   3       10.44       10.26     12.02 o
   3  14   3       15.87       18.00     12.00 o
   4  14   3       72.18       89.64     14.03 o
  -5  15   3       63.97       70.23     21.42 o
  -4  15   3      131.73      156.90     21.51 o
  -3  15   3      514.67      504.15     26.69 o
  -2  15   3        0.19        9.60     17.96 o
  -1  15   3        0.31       14.16     16.25 o
   0  15   3        1.45       10.40     15.81 o
   1  15   3      444.42      430.50     23.19 o
   2  15   3       12.19       17.20     12.89 o
   3  15   3       14.28       13.20     18.56 o
  -4  16   3       30.08       47.03     20.47 o
  -3  16   3      285.00      294.67     24.03 o
  -2  16   3       30.30       25.93     17.87 o
  -1  16   3       21.09       19.61     15.20 o
   0  16   3       53.87       62.42     17.41 o
   1  16   3       88.18      106.75     18.28 o
   2  16   3        7.72        8.81     13.78 o
  -2 -16   4        0.04        7.07     16.70 o
  -1 -16   4      153.61      162.40     20.12 o
   0 -16   4       69.00       78.35     18.60 o
   1 -16   4      130.95      119.18     21.07 o
   2 -16   4       15.93       47.11     21.28 o
   3 -16   4      136.32      130.48     21.35 o
   4 -16   4       15.48       66.68     20.89 o
  -3 -15   4        2.56       12.75     16.92 o
  -2 -15   4       85.53       97.37     19.71 o
  -1 -15   4       13.09       12.84     16.63 o
   0 -15   4       63.24       64.86     17.71 o
   1 -15   4       20.90       31.43     18.42 o
   2 -15   4        0.01       -1.34     16.29 o
   3 -15   4      176.32      195.29     23.86 o
   4 -15   4       22.77       41.88     18.39 o
   5 -15   4      239.16      323.83     26.17 o
  -4 -14   4      217.59      208.32     16.49 o
  -3 -14   4        0.73        8.07     12.93 o
  -2 -14   4       39.81       37.86     13.55 o
  -1 -14   4      513.40      508.44     38.30 o
   0 -14   4       12.65       12.62     17.62 o
   1 -14   4       67.31       74.13     12.76 o
   2 -14   4      226.31      241.94     22.32 o
   3 -14   4       78.25      114.07     21.96 o
   4 -14   4       22.04       20.95     16.04 o
   5 -14   4       40.33       68.18     18.98 o
   6 -14   4      675.40      782.32     31.89 o
  -5 -13   4        8.12       13.66     13.85 o
  -4 -13   4      312.37      329.06     17.55 o
  -3 -13   4       64.02       78.78     13.43 o
  -2 -13   4       15.26       18.05      9.60 o
  -1 -13   4        4.45       10.43     10.70 o
   0 -13   4        0.32        7.90     15.54 o
   1 -13   4       14.43       25.12     17.10 o
   2 -13   4       96.10      100.70     12.69 o
   3 -13   4      118.34      139.92     12.78 o
   4 -13   4      279.15      300.68     15.93 o
   5 -13   4      265.76      259.35     27.82 o
   6 -13   4        2.86       11.47     18.63 o
   7 -13   4        0.81       -2.79     17.92 o
  -6 -12   4      173.08      182.37     21.26 o
  -5 -12   4      154.83      151.30     14.24 o
  -4 -12   4       98.35      112.16     14.17 o
  -3 -12   4        0.59       -0.40     10.98 o
  -2 -12   4        2.16        2.63     10.74 o
  -1 -12   4      443.58      425.70     16.56 o
   0 -12   4       19.16       23.79      9.95 o
   1 -12   4     1736.01     1656.18     36.81 o
   2 -12   4      298.24      283.72     15.04 o
   3 -12   4      240.96      258.13     17.62 o
   4 -12   4       95.33       78.57     11.20 o
   5 -12   4      412.76      404.70     17.17 o
   6 -12   4        1.65       13.22     11.68 o
   7 -12   4       15.15       11.12     16.11 o
  -7 -11   4        4.40       17.56     16.41 o
  -6 -11   4       46.54       71.87     18.27 o
  -5 -11   4       29.96       39.44     12.36 o
  -4 -11   4       11.32       13.66     10.87 o
  -3 -11   4      191.31      190.55     14.63 o
  -2 -11   4      535.81      536.05     17.87 o
  -1 -11   4      899.60      860.91     19.76 o
   0 -11   4      757.35      710.41     23.28 o
   1 -11   4        5.49       15.76      8.61 o
   2 -11   4      442.75      445.83     16.43 o
   3 -11   4       70.08       72.04     11.30 o
   4 -11   4      893.21      853.88     21.05 o
   5 -11   4       47.76       51.96     11.22 o
   6 -11   4        0.71        1.60     10.46 o
   7 -11   4      115.48      121.40     13.05 o
   8 -11   4       22.98       45.05     19.86 o
  -7 -10   4       38.22       41.18     18.67 o
  -6 -10   4       51.38       48.11     17.62 o
  -5 -10   4       40.99       49.99     14.68 o
  -4 -10   4       43.36       47.28     13.64 o
  -3 -10   4     2579.70     2657.19     40.42 o
  -2 -10   4      277.76      285.41     14.60 o
  -1 -10   4      469.26      473.59     15.71 o
   0 -10   4      153.93      152.68     11.07 o
   1 -10   4       71.28       62.44      8.59 o
   2 -10   4      641.91      626.30     11.12 o
   3 -10   4     3768.92     3712.35     53.52 o
   4 -10   4       12.84        6.56     10.61 o
   5 -10   4      216.20      226.18     13.22 o
   6 -10   4      104.51       97.89     14.42 o
   7 -10   4      224.20      231.92     14.99 o
   8 -10   4        4.10        4.83     14.66 o
  -8  -9   4       19.61       34.64     19.03 o
  -7  -9   4       68.77       88.77     16.22 o
  -6  -9   4        8.50       12.74     14.71 o
  -5  -9   4        1.81       14.15     15.34 o
  -4  -9   4       83.27       80.49     15.34 o
  -3  -9   4     1933.69     1916.72     49.45 o
  -2  -9   4      286.80      293.72     14.17 o
  -1  -9   4       62.93       63.47      4.65 o
   0  -9   4     1764.87     1689.81     30.66 o
   1  -9   4      157.84      168.35     11.19 o
   2  -9   4        0.63        2.26      3.90 o
   3  -9   4     1061.41     1018.18     20.21 o
   4  -9   4     1222.64     1176.96     17.18 o
   5  -9   4      689.58      696.81     18.54 o
   6  -9   4        0.55        6.15     10.36 o
   7  -9   4      166.62      174.57     13.48 o
   8  -9   4      265.68      295.96     39.61 o
  -8  -8   4       60.84       44.59     18.00 o
  -7  -8   4       51.91       48.84     14.74 o
  -6  -8   4       91.58       91.66     15.69 o
  -5  -8   4     2339.01     2312.26     61.20 o
  -4  -8   4        6.06        9.53     12.09 o
  -3  -8   4       22.26       32.03     13.00 o
  -2  -8   4     1408.79     1441.60     28.29 o
  -1  -8   4      140.66      152.37      5.81 o
   0  -8   4       42.48       45.56      9.75 o
   1  -8   4       10.32        3.12      7.69 o
   2  -8   4        3.89       -0.05      3.89 o
   3  -8   4      931.61      838.98     20.72 o
   4  -8   4      276.55      293.21     10.05 o
   5  -8   4     1155.13     1125.73     34.20 o
   6  -8   4       51.94       62.47     10.86 o
   7  -8   4      130.54      146.43     13.19 o
   8  -8   4        0.48        6.06     15.28 o
   9  -8   4       55.01       63.20     15.73 o
  -8  -7   4       16.62       27.09     18.19 o
  -7  -7   4      186.88      217.41     19.91 o
  -6  -7   4      427.54      399.82     22.19 o
  -5  -7   4      352.49      395.02     38.47 o
  -4  -7   4      891.60      962.17     25.82 o
  -3  -7   4       40.25       38.47      7.13 o
  -2  -7   4      245.71      223.42     13.50 o
  -1  -7   4      306.37      297.35      6.73 o
   0  -7   4     5531.39     5818.60     65.38 o
   1  -7   4     2004.70     1867.01     32.87 o
   2  -7   4      520.07      568.19      8.07 o
   3  -7   4      922.45      899.45     30.29 o
   4  -7   4      175.44      165.11     13.91 o
   5  -7   4        1.58        5.50      8.93 o
   6  -7   4     1683.72     1651.64     25.71 o
   7  -7   4      163.46      160.67     12.45 o
   8  -7   4      167.40      169.27     17.49 o
   9  -7   4       65.19       83.55     16.43 o
  -9  -6   4        1.63        6.04     19.26 o
  -8  -6   4        6.11       10.07     15.83 o
  -7  -6   4       54.95       76.64     16.39 o
  -6  -6   4       12.33       20.61     13.97 o
  -5  -6   4       62.10       71.06     14.96 o
  -4  -6   4     2269.78     2319.16     32.00 o
  -3  -6   4       66.16       57.08      5.88 o
  -2  -6   4     1054.19     1015.62     14.02 o
  -1  -6   4      174.20      240.57      6.62 o
   0  -6   4       73.56       81.73      7.90 o
   1  -6   4     3386.41     3379.05     42.31 o
   2  -6   4      638.34      624.13      9.58 o
   3  -6   4     2297.46     2194.60     40.53 o
   4  -6   4       23.59       45.97     10.73 o
   5  -6   4        7.72       16.83     10.48 o
   6  -6   4        4.06       -3.56     12.66 o
   7  -6   4      729.00      774.99     19.11 o
   8  -6   4       14.73       13.68     13.45 o
   9  -6   4        7.96       10.11     14.31 o
  -9  -5   4        0.04       -5.10     16.60 o
  -8  -5   4       27.37       15.86     15.48 o
  -7  -5   4      313.64      354.91     21.89 o
  -6  -5   4        1.94       10.89     13.39 o
  -5  -5   4        0.14        5.27      5.05 o
  -4  -5   4        5.56        4.96      4.09 o
  -3  -5   4      127.67      132.43      5.04 o
  -2  -5   4      117.38      117.93      5.32 o
  -1  -5   4      291.28      330.00      6.38 o
   0  -5   4      572.93      548.30     14.34 o
   1  -5   4      649.66      635.59      8.75 o
   2  -5   4      274.51      283.35      4.84 o
   3  -5   4       99.85       92.24      6.95 o
   4  -5   4     1905.07     2015.87     24.67 o
   5  -5   4        3.77        0.81     11.44 o
   6  -5   4      598.47      577.78     24.40 o
   7  -5   4       71.17       76.19     13.74 o
   8  -5   4      910.82      930.49     62.48 o
   9  -5   4      174.08      206.11     19.45 o
  -9  -4   4       98.33      127.13     20.60 o
  -8  -4   4        0.34        3.05     14.64 o
  -7  -4   4       44.45       29.39     13.32 o
  -6  -4   4      869.22      865.67     21.34 o
  -5  -4   4      117.08      126.69      6.11 o
  -4  -4   4       66.80       59.63      4.25 o
  -3  -4   4      150.20      156.32      8.88 o
  -2  -4   4     2340.36     2451.85     13.51 o
  -1  -4   4     1873.55     1780.46     18.17 o
   0  -4   4       10.86        6.09      8.61 o
   1  -4   4     1140.44     1188.05      9.92 o
   2  -4   4     2241.52     2270.81     14.56 o
   3  -4   4     1818.16     1944.63     12.56 o
   4  -4   4        7.34       20.22      6.72 o
   5  -4   4      468.16      469.61     14.07 o
   6  -4   4     1856.46     1789.86     28.09 o
   7  -4   4        1.87        4.17     11.38 o
   8  -4   4       18.73       34.10     10.98 o
   9  -4   4       35.75       26.10     11.78 o
  -9  -3   4       14.89       12.42     17.01 o
  -8  -3   4      168.70      204.14     19.44 o
  -7  -3   4      190.22      189.58     13.79 o
  -6  -3   4       11.55       18.92      6.13 o
  -5  -3   4       62.41       71.58      5.67 o
  -4  -3   4       14.67       14.08      3.70 o
  -3  -3   4     2112.22     2129.97     26.87 o
  -2  -3   4     1292.59     1264.12     14.58 o
  -1  -3   4      534.39      547.73      7.01 o
   0  -3   4      851.63      752.97     12.83 o
   1  -3   4     1433.53     1414.19     11.41 o
   2  -3   4        0.08        3.08      3.35 o
   3  -3   4      300.20      340.63     14.16 o
   4  -3   4       70.52       60.88      6.53 o
   5  -3   4     1201.53     1264.82     15.65 o
   6  -3   4      383.00      370.82     10.79 o
   7  -3   4      345.19      381.79     16.22 o
   8  -3   4        0.01        4.34      8.10 o
   9  -3   4       41.74       33.93     10.70 o
  10  -3   4      474.71      463.84     24.62 o
  -9  -2   4      251.17      218.41     20.82 o
  -8  -2   4      119.87      118.42     13.78 o
  -7  -2   4      103.44      106.92     10.49 o
  -6  -2   4      114.16      125.97      7.31 o
  -5  -2   4      165.82      176.58      7.53 o
  -4  -2   4      583.44      568.93     13.90 o
  -3  -2   4     1055.83     1191.15     17.82 o
  -2  -2   4      122.19      122.47      7.17 o
  -1  -2   4      162.57      172.81      4.41 o
   0  -2   4      739.21      674.15     19.43 o
   1  -2   4     2184.84     2215.33     15.43 o
   2  -2   4      407.60      431.19     10.48 o
   3  -2   4      582.23      579.65      9.82 o
   4  -2   4       15.32        4.68      4.85 o
   5  -2   4     1056.98     1056.87     30.75 o
   6  -2   4        4.48        5.60      9.69 o
   7  -2   4     2796.33     2801.70     29.46 o
   8  -2   4        1.51        5.52      9.56 o
   9  -2   4       20.79       17.23      9.30 o
  10  -2   4      257.83      261.70     14.68 o
 -10  -1   4       25.90       68.39     17.11 o
  -9  -1   4        7.06        6.32     11.24 o
  -8  -1   4        6.24        9.06     11.46 o
  -7  -1   4     1333.09     1330.63     25.45 o
  -6  -1   4      144.53      126.80      8.21 o
  -5  -1   4       21.23       18.72      8.47 o
  -4  -1   4        3.03        1.32      6.30 o
  -3  -1   4      291.23      260.21      5.00 o
  -2  -1   4       65.15       67.52      4.23 o
  -1  -1   4      150.54      161.69      3.09 o
   0  -1   4      883.66      808.23      9.66 o
   1  -1   4     5191.46     4890.10     27.09 o
   2  -1   4        4.58       12.47      3.42 o
   3  -1   4      588.40      587.74      7.92 o
   4  -1   4      153.28      135.27      5.14 o
   5  -1   4     3093.69     3094.73     27.01 o
   6  -1   4      124.82      135.91      9.55 o
   7  -1   4      240.12      255.60     12.51 o
   8  -1   4        2.46       12.77      9.69 o
   9  -1   4      426.55      448.06     19.24 o
  10  -1   4       69.65       87.23     13.26 o
 -10   0   4       54.01       74.05     15.39 o
  -9   0   4       44.76       56.50     12.59 o
  -8   0   4        8.18       15.58     11.02 o
  -7   0   4      386.91      380.93     13.10 o
  -6   0   4       50.29       47.49     10.94 o
  -5   0   4       65.87       60.78      7.37 o
  -4   0   4      842.61      838.57     12.71 o
  -3   0   4      138.18      135.48      4.17 o
  -2   0   4    10220.39     9745.68     45.82 o
  -1   0   4     6150.21     6077.97     32.19 o
   0   0   4    54119.07    47359.95    453.31 o
   1   0   4     3286.76     3197.28     16.93 o
   2   0   4        6.14        7.64      3.76 o
   3   0   4      195.18      176.28      7.94 o
   4   0   4      365.95      373.39      9.56 o
   5   0   4      107.61      124.46     10.01 o
   6   0   4      131.26      138.92     11.58 o
   7   0   4       99.48       99.84      9.97 o
   8   0   4      436.65      467.64     15.04 o
   9   0   4        7.41        2.45      9.27 o
 -10   1   4      165.53      143.00     17.23 o
  -9   1   4       84.59       83.91     14.15 o
  -8   1   4       90.72      105.39     13.26 o
  -7   1   4      253.76      221.42     14.86 o
  -6   1   4      177.42      191.27     12.43 o
  -5   1   4      464.48      468.41     11.11 o
  -4   1   4     1276.08     1325.36     26.06 o
  -3   1   4       34.58       33.11      3.66 o
  -2   1   4     1413.08     1431.67      9.06 o
  -1   1   4      404.23      383.67      6.05 o
   0   1   4     1406.92     1310.90     18.53 o
   1   1   4        0.54        1.97      3.38 o
   2   1   4      481.06      493.00      8.27 o
   3   1   4      501.07      647.78     10.44 o
   4   1   4        2.73        3.59      5.86 o
   5   1   4     1455.66     1454.45     28.78 o
   6   1   4      278.21      257.81     10.12 o
   7   1   4        3.88       17.01      9.55 o
   8   1   4      764.34      782.58     28.86 o
   9   1   4       34.23       35.28     10.29 o
 -10   2   4       41.54       39.21     12.07 o
  -9   2   4      329.14      316.99     17.17 o
  -8   2   4       23.71       18.87     11.26 o
  -7   2   4      770.02      720.52     19.33 o
  -6   2   4      186.10      184.04      9.24 o
  -5   2   4      170.82      164.61      5.89 o
  -4   2   4     1746.32     1728.42     16.56 o
  -3   2   4        4.75       11.13      4.40 o
  -2   2   4     1006.26     1075.91     11.37 o
  -1   2   4      625.16      541.53     13.52 o
   0   2   4        4.95       14.22      3.30 o
   1   2   4      305.40      305.50      5.23 o
   2   2   4     2008.72     2143.87     12.51 o
   3   2   4      556.93      561.62     10.20 o
   4   2   4      252.17      267.44      8.90 o
   5   2   4        2.09        6.08      6.72 o
   6   2   4        8.91       12.80      7.66 o
   7   2   4        1.47        9.94     10.11 o
   8   2   4       36.56       40.61     11.84 o
   9   2   4       34.41       26.43     12.51 o
 -10   3   4        0.05        9.05     16.80 o
  -9   3   4       31.92       35.60     10.77 o
  -8   3   4        1.22        1.78     10.72 o
  -7   3   4       19.43       29.24      8.10 o
  -6   3   4      822.23      788.14     15.89 o
  -5   3   4       54.11       63.16      6.73 o
  -4   3   4      244.88      261.04      9.20 o
  -3   3   4      142.44      197.94     10.21 o
  -2   3   4     1487.98     1509.50     10.50 o
  -1   3   4        0.59        6.02      4.95 o
   0   3   4     1174.27     1045.65      8.85 o
   1   3   4        3.34        9.31      2.49 o
   2   3   4      311.12      342.97      4.65 o
   3   3   4     4045.75     4292.31     45.62 o
   4   3   4      113.49      126.92      7.71 o
   5   3   4        5.92        6.91      6.74 o
   6   3   4      217.48      199.48      9.78 o
   7   3   4       13.86       26.46     11.01 o
   8   3   4        0.72        2.00     11.65 o
   9   3   4      125.46      139.14     20.99 o
 -10   4   4       49.84       68.13     16.52 o
  -9   4   4      104.56      111.36     18.85 o
  -8   4   4       71.64       53.78     10.72 o
  -7   4   4        9.95       14.04      9.80 o
  -6   4   4       27.90       26.63      7.03 o
  -5   4   4      191.78      217.90      8.58 o
  -4   4   4     5723.92     5598.06     34.71 o
  -3   4   4      195.91      206.41      5.78 o
  -2   4   4       15.55       18.65      3.24 o
  -1   4   4        0.18        3.63      5.92 o
   0   4   4      457.94      425.26      4.60 o
   1   4   4     3234.53     3205.84     12.66 o
   2   4   4       20.21       16.42      3.40 o
   3   4   4      480.07      516.49      8.05 o
   4   4   4      205.92      216.17      5.61 o
   5   4   4      226.30      216.15     11.80 o
   6   4   4       67.88       54.83     10.36 o
   7   4   4      645.33      561.05     21.70 o
   8   4   4       13.30       33.03     11.86 o
   9   4   4        0.29        2.79     16.85 o
 -10   5   4       15.38       25.26     17.36 o
  -9   5   4       27.45       26.27     16.19 o
  -8   5   4        8.67       18.57     13.94 o
  -7   5   4       15.73       31.45     10.57 o
  -6   5   4      215.77      207.89      8.93 o
  -5   5   4      485.30      475.63     10.55 o
  -4   5   4      367.18      437.60     16.29 o
  -3   5   4      567.22      574.79     10.04 o
  -2   5   4        6.33       12.75      2.81 o
  -1   5   4     1971.92     1998.98     22.00 o
   0   5   4      349.98      399.43      6.24 o
   1   5   4     2194.14     2471.26     24.03 o
   2   5   4     1049.64     1151.09     20.30 o
   3   5   4      286.93      267.54      7.24 o
   4   5   4      407.17      445.42      9.28 o
   5   5   4       48.00       62.03     12.86 o
   6   5   4        1.14        8.26     12.47 o
   7   5   4        2.50        5.30     13.47 o
   8   5   4       13.20       20.83     12.38 o
   9   5   4      173.18      201.31     21.83 o
  -9   6   4      262.27      307.97     22.53 o
  -8   6   4       75.95      109.04     16.02 o
  -7   6   4      104.52       83.40     14.28 o
  -6   6   4     1346.66     1246.31     18.35 o
  -5   6   4        0.06        6.26      7.24 o
  -4   6   4       67.74       70.98      5.45 o
  -3   6   4        0.23        1.00      3.38 o
  -2   6   4      747.13      756.24     11.97 o
  -1   6   4        2.12        1.66      6.13 o
   0   6   4     1313.52     1246.32     11.14 o
   1   6   4      486.23      463.66     10.48 o
   2   6   4      344.61      344.56      8.70 o
   3   6   4       74.78       58.28      7.61 o
   4   6   4        0.07        2.08      6.48 o
   5   6   4       25.45       19.38     13.32 o
   6   6   4       34.10       38.00      9.73 o
   7   6   4       64.66       66.68     15.10 o
   8   6   4       29.34       11.05     16.00 o
  -9   7   4      131.75      121.89     19.07 o
  -8   7   4      283.15      270.24     19.95 o
  -7   7   4      100.51       94.28     14.88 o
  -6   7   4       15.11       29.70     11.06 o
  -5   7   4       23.38       20.64      5.48 o
  -4   7   4      196.95      196.03      5.30 o
  -3   7   4       34.27       31.35      4.01 o
  -2   7   4      249.48      279.45      8.46 o
  -1   7   4     3260.64     3471.24     40.72 o
   0   7   4        1.15        6.57      3.41 o
   1   7   4       19.72       23.83      7.54 o
   2   7   4      475.51      489.87     10.81 o
   3   7   4       98.97      108.45      8.34 o
   4   7   4       18.21       18.16      7.11 o
   5   7   4      186.73      186.04     13.34 o
   6   7   4      189.90      178.41     14.21 o
   7   7   4       19.36       16.41     11.80 o
   8   7   4       23.44       16.37     15.74 o
  -9   8   4        0.18       11.58     15.85 o
  -8   8   4      112.03      109.49     17.94 o
  -7   8   4       92.42       91.05     15.27 o
  -6   8   4      180.00      192.28     14.06 o
  -5   8   4      475.23      507.60     12.63 o
  -4   8   4       19.45       17.62      5.91 o
  -3   8   4       52.61       40.17      3.33 o
  -2   8   4       34.61       49.90      7.24 o
  -1   8   4       95.53       98.14     12.95 o
   0   8   4       41.13       23.13      4.15 o
   1   8   4      197.06      215.03     10.72 o
   2   8   4      367.85      380.43     10.89 o
   3   8   4      607.14      625.45     17.14 o
   4   8   4      217.78      229.91     10.35 o
   5   8   4       33.13       17.55     10.48 o
   6   8   4      112.60      101.91     11.27 o
   7   8   4        4.25        6.90     13.75 o
   8   8   4      190.11      174.66     27.58 o
  -9   9   4       28.55       36.11     15.74 o
  -8   9   4        0.22       11.88     14.29 o
  -7   9   4      456.31      436.78     18.97 o
  -6   9   4      100.30       78.91     11.78 o
  -5   9   4       26.63       29.69     11.23 o
  -4   9   4      119.50      110.85      6.98 o
  -3   9   4      720.97      655.23     17.77 o
  -2   9   4      545.53      516.91     17.12 o
  -1   9   4      445.20      489.00     18.49 o
   0   9   4       25.21       13.86      6.48 o
   1   9   4      312.35      320.31     12.73 o
   2   9   4      164.67      190.07     10.05 o
   3   9   4     2331.66     2319.02     24.58 o
   4   9   4       57.94       68.34      9.21 o
   5   9   4        0.65       -2.34     10.71 o
   6   9   4       56.44       39.68      9.82 o
   7   9   4        7.28       11.15     14.55 o
  -8  10   4       33.45       27.73     16.77 o
  -7  10   4      214.78      194.73     15.30 o
  -6  10   4        0.31        3.66     11.48 o
  -5  10   4      599.32      522.86     21.77 o
  -4  10   4        8.49       21.55     10.57 o
  -3  10   4      380.26      352.07     14.92 o
  -2  10   4        0.02       -1.39      9.47 o
  -1  10   4       77.02       94.34     14.66 o
   0  10   4      160.37      160.64     12.57 o
   1  10   4        9.35        8.49      9.99 o
   2  10   4        5.47       10.60      8.65 o
   3  10   4       22.19       41.69      9.35 o
   4  10   4     1063.52      919.19     21.98 o
   5  10   4        4.74       10.29     10.62 o
   6  10   4        1.96       16.10     16.80 o
   7  10   4       21.63       13.56     17.75 o
  -8  11   4       60.65       68.67     14.89 o
  -7  11   4      206.30      194.38     15.68 o
  -6  11   4        7.08       15.06     11.10 o
  -5  11   4       61.37       85.56     12.19 o
  -4  11   4       64.21       58.49     11.02 o
  -3  11   4       32.30       46.92     11.25 o
  -2  11   4      338.67      325.91     14.53 o
  -1  11   4        0.21        7.71     13.61 o
   0  11   4       31.93       36.61     15.05 o
   1  11   4       21.51       28.49     10.25 o
   2  11   4       56.32       63.72      9.46 o
   3  11   4       26.76       17.11     10.67 o
   4  11   4       32.46       39.19     11.50 o
   5  11   4      177.00      170.95     12.56 o
   6  11   4       63.54       57.23     17.58 o
  -7  12   4      244.19      247.59     17.22 o
  -6  12   4       11.90        5.15     11.27 o
  -5  12   4        1.83        9.37     10.92 o
  -4  12   4      325.23      320.76     15.47 o
  -3  12   4     1109.20     1040.16     28.28 o
  -2  12   4      234.31      228.02     14.11 o
  -1  12   4       82.62       73.11     15.54 o
   0  12   4      287.80      278.41     18.42 o
   1  12   4      110.69      119.51     12.37 o
   2  12   4        1.73        8.16      9.29 o
   3  12   4      162.68      146.20     11.02 o
   4  12   4        1.76        2.46     10.62 o
   5  12   4       20.67       20.62     11.97 o
   6  12   4        0.15       10.90     16.55 o
  -7  13   4        0.42       20.48     19.37 o
  -6  13   4      232.96      252.77     22.61 o
  -5  13   4       18.92       35.45     16.96 o
  -4  13   4      505.89      445.82     17.96 o
  -3  13   4      184.52      179.90     13.81 o
  -2  13   4       63.30       68.86     11.89 o
  -1  13   4      165.84      193.76     18.25 o
   0  13   4       14.11       25.72     14.05 o
   1  13   4      535.70      494.45     16.54 o
   2  13   4        0.56       -6.41      8.35 o
   3  13   4       29.71       17.80      9.39 o
   4  13   4       21.01       14.23     10.87 o
   5  13   4        1.92        5.65     13.07 o
  -6  14   4      117.37      124.35     20.29 o
  -5  14   4       17.36       31.40     16.72 o
  -4  14   4      211.41      173.98     19.49 o
  -3  14   4        2.83       14.38     15.46 o
  -2  14   4        0.87       16.14     15.61 o
  -1  14   4      101.13      114.69     18.68 o
   0  14   4        3.20       -2.59     13.54 o
   1  14   4       70.69       64.68     15.99 o
   2  14   4       40.36       36.50     11.89 o
   3  14   4       11.79       16.36     11.87 o
   4  14   4      222.21      255.13     17.31 o
  -5  15   4      108.57      116.84     22.35 o
  -4  15   4       11.35       21.41     18.75 o
  -3  15   4       58.49       63.69     17.31 o
  -2  15   4       92.26       87.16     19.69 o
  -1  15   4        0.07       15.19     15.25 o
   0  15   4       30.29       23.16     15.41 o
   1  15   4       10.42        9.09     14.50 o
   2  15   4       59.29       77.27     13.14 o
   3  15   4       45.69       78.03     28.29 o
  -4  16   4       21.90       28.71     20.84 o
  -3  16   4      354.99      369.22     25.02 o
  -2  16   4        8.63        7.37     17.17 o
  -1  16   4       18.64       28.79     17.32 o
   0  16   4       34.36       49.08     17.22 o
   1  16   4        3.31       11.55     16.41 o
  -1 -16   5       37.42       63.24     18.91 o
   0 -16   5       52.23       77.14     18.91 o
   1 -16   5       20.50       22.06     17.37 o
   2 -16   5        0.31        5.89     16.85 o
   3 -16   5       18.98        6.23     20.22 o
  -3 -15   5       68.70       92.96     18.55 o
  -2 -15   5       24.03       28.06     17.26 o
  -1 -15   5      335.63      337.35     26.32 o
   0 -15   5      244.61      279.15     22.40 o
   1 -15   5       17.29       21.89     18.53 o
   2 -15   5       58.03       58.99     18.47 o
   3 -15   5        0.46        7.43     18.00 o
   4 -15   5        6.94       17.92     16.92 o
   5 -15   5      240.89      270.23     35.04 o
  -4 -14   5      113.12      122.98     15.92 o
  -3 -14   5        3.94        8.46     11.73 o
  -2 -14   5        0.35       20.57     15.82 o
  -1 -14   5      260.88      271.34     22.35 o
   0 -14   5      363.14      368.91     28.04 o
   1 -14   5      250.81      226.12     15.91 o
   2 -14   5      191.73      201.22     19.69 o
   3 -14   5        3.98       10.69     17.17 o
   4 -14   5       42.94       57.46     19.11 o
   5 -14   5      254.33      242.88     22.14 o
   6 -14   5      511.16      546.46     28.21 o
  -5 -13   5        0.46        1.99     12.72 o
  -4 -13   5        1.81       13.46     13.11 o
  -3 -13   5        2.39        5.61     12.32 o
  -2 -13   5        7.13       12.48     11.55 o
  -1 -13   5       69.64       60.68     12.00 o
   0 -13   5     1080.38     1083.60     32.20 o
   1 -13   5      694.15      694.42     27.81 o
   2 -13   5      113.09       97.65     13.12 o
   3 -13   5      463.51      445.42     17.59 o
   4 -13   5        3.04       12.61     11.92 o
   5 -13   5       78.56       66.20     12.43 o
   6 -13   5       15.49       23.82     18.42 o
  -6 -12   5       19.99       17.34     17.84 o
  -5 -12   5       25.95       23.44     13.33 o
  -4 -12   5       33.86       46.48     12.72 o
  -3 -12   5       15.35        7.66     11.94 o
  -2 -12   5       35.46       30.63     11.91 o
  -1 -12   5      494.63      472.27     16.83 o
   0 -12   5        9.16       16.46     10.15 o
   1 -12   5     1389.78     1379.63     33.32 o
   2 -12   5      199.06      204.59     14.58 o
   3 -12   5      300.55      294.51     15.38 o
   4 -12   5      141.53      162.64     13.68 o
   5 -12   5        0.02        3.26     10.75 o
   6 -12   5      143.14      158.38     14.73 o
   7 -12   5       26.59       23.79     12.54 o
  -6 -11   5        6.38       13.70     13.21 o
  -5 -11   5        0.04       -0.22     11.92 o
  -4 -11   5      617.09      647.43     20.53 o
  -3 -11   5      101.57      107.46     12.77 o
  -2 -11   5       81.35       96.93     11.96 o
  -1 -11   5      272.18      239.40     14.01 o
   0 -11   5      110.77      147.01     12.12 o
   1 -11   5      108.45      107.62     10.47 o
   2 -11   5     1449.22     1451.12     25.94 o
   3 -11   5      495.43      523.98     17.84 o
   4 -11   5     1859.80     1808.58     33.42 o
   5 -11   5      111.10      111.92     12.65 o
   6 -11   5        0.20       -1.76     11.20 o
   7 -11   5      307.09      331.84     21.74 o
   8 -11   5      245.00      269.04     21.83 o
  -7 -10   5        0.06       22.02     17.20 o
  -6 -10   5       61.89       65.05     15.90 o
  -5 -10   5        0.09        3.32     15.46 o
  -4 -10   5       55.38       70.00     15.14 o
  -3 -10   5     1840.16     1722.28     76.79 o
  -2 -10   5       97.17      120.77     12.52 o
  -1 -10   5       11.37       16.77     10.64 o
   0 -10   5        0.00        5.64      9.20 o
   1 -10   5      124.46      133.36      9.98 o
   2 -10   5       10.17        3.93      6.31 o
   3 -10   5        5.19       15.31     11.44 o
   4 -10   5       19.11       21.93     10.61 o
   5 -10   5       94.48       78.32     11.77 o
   6 -10   5      284.29      311.34     15.25 o
   7 -10   5       18.25       19.87     11.83 o
   8 -10   5       23.64       51.57     17.01 o
  -7  -9   5        3.55        5.12     17.04 o
  -6  -9   5        7.43       15.96     17.02 o
  -5  -9   5        2.11        8.60     13.20 o
  -4  -9   5      488.10      464.41     21.12 o
  -3  -9   5      553.18      547.76     21.90 o
  -2  -9   5       10.49       16.26     13.28 o
  -1  -9   5     1188.23     1171.61     20.91 o
   0  -9   5      527.22      577.95     17.91 o
   1  -9   5      536.90      580.93     22.90 o
   2  -9   5      385.48      399.55     10.24 o
   3  -9   5      829.38      834.24     18.97 o
   4  -9   5     4170.32     4018.84     38.75 o
   5  -9   5      173.28      195.65     13.28 o
   6  -9   5      186.54      197.71     13.25 o
   7  -9   5        0.33        3.98     10.61 o
   8  -9   5       56.76       63.45     16.96 o
  -8  -8   5       50.68       47.73     17.49 o
  -7  -8   5       18.90       28.54     16.13 o
  -6  -8   5      159.60      169.44     18.91 o
  -5  -8   5     1003.07      987.72     39.74 o
  -4  -8   5      857.89      900.64     35.17 o
  -3  -8   5       17.87       27.85     11.30 o
  -2  -8   5        1.97        6.34      9.74 o
  -1  -8   5      355.08      336.58     15.06 o
   0  -8   5      104.10      133.81     10.71 o
   1  -8   5      115.28      125.72      8.81 o
   2  -8   5      390.74      417.89     10.04 o
   3  -8   5      548.15      572.45     16.18 o
   4  -8   5       20.42       15.52     10.23 o
   5  -8   5      741.03      782.49     27.48 o
   6  -8   5      516.73      496.16     19.20 o
   7  -8   5      155.39      175.41     13.05 o
   8  -8   5       17.83       30.07     15.42 o
   9  -8   5        7.03       15.98     14.42 o
  -8  -7   5       24.56       23.01     16.72 o
  -7  -7   5       16.45       26.38     17.25 o
  -6  -7   5        5.41       16.36     14.42 o
  -5  -7   5        0.27       -9.51     15.16 o
  -4  -7   5      190.83      186.19     12.91 o
  -3  -7   5      895.24      818.86     33.36 o
  -2  -7   5     1411.88     1461.16     25.60 o
  -1  -7   5      693.09      734.21     19.47 o
   0  -7   5      907.35     1091.16     23.36 o
   1  -7   5      454.94      476.85     18.49 o
   2  -7   5      115.39      128.41      5.29 o
   3  -7   5        0.07       13.55     11.79 o
   4  -7   5     2016.81     1984.94     26.38 o
   5  -7   5       19.54       17.95      9.34 o
   6  -7   5     1724.88     1728.55     30.11 o
   7  -7   5      282.87      275.46     14.03 o
   8  -7   5      239.59      286.74     20.94 o
   9  -7   5       42.20       31.98     14.80 o
  -9  -6   5        6.11        6.76     17.10 o
  -8  -6   5       63.38       68.76     17.32 o
  -7  -6   5     1069.10     1052.71     32.13 o
  -6  -6   5      149.95      159.54     16.64 o
  -5  -6   5      462.94      437.58     17.08 o
  -4  -6   5      192.92      216.35     13.02 o
  -3  -6   5      156.74      130.54      7.22 o
  -2  -6   5      686.05      708.50     11.85 o
  -1  -6   5      541.48      557.48      8.95 o
   0  -6   5      304.95      335.96     10.75 o
   1  -6   5        0.46       11.80      6.33 o
   2  -6   5     2872.08     2888.89     17.52 o
   3  -6   5       91.71      104.21      9.21 o
   4  -6   5      266.97      315.25     36.55 o
   5  -6   5       20.05       33.68     12.75 o
   6  -6   5      200.66      197.88     16.08 o
   7  -6   5        4.70        6.45      9.25 o
   8  -6   5        8.17       -2.35     14.34 o
   9  -6   5        2.81        1.25     13.44 o
  -9  -5   5        0.98       -3.93     17.78 o
  -8  -5   5      104.67      100.17     16.51 o
  -7  -5   5        6.63       15.06     14.39 o
  -6  -5   5      353.89      353.93     13.45 o
  -5  -5   5       43.81       45.21      8.90 o
  -4  -5   5      434.50      450.72     12.59 o
  -3  -5   5     2107.96     1971.89     21.62 o
  -2  -5   5     1627.74     1787.88     13.16 o
  -1  -5   5      551.66      569.92      7.21 o
   0  -5   5      529.40      594.84     16.48 o
   1  -5   5      137.21      158.09      6.34 o
   2  -5   5        0.28       10.20      4.04 o
   3  -5   5      239.79      237.08      8.14 o
   4  -5   5       89.31       98.21      8.79 o
   5  -5   5      757.50      700.33     15.74 o
   6  -5   5      125.13      119.42     14.47 o
   7  -5   5        4.63        4.61     12.96 o
   8  -5   5     1946.51     1897.77     62.78 o
   9  -5   5       85.45       89.92     18.23 o
  -9  -4   5        9.06       19.58     14.64 o
  -8  -4   5      109.22      115.72     17.49 o
  -7  -4   5       13.69       17.08     10.96 o
  -6  -4   5      278.45      293.80     12.75 o
  -5  -4   5      114.09       92.55      9.15 o
  -4  -4   5       19.16       21.97      7.30 o
  -3  -4   5      618.38      591.55     14.12 o
  -2  -4   5      198.99      224.28     12.17 o
  -1  -4   5     3500.73     3602.18     23.64 o
   0  -4   5      545.32      541.39      6.83 o
   1  -4   5      882.98      805.23     11.81 o
   2  -4   5      892.93      943.56      9.48 o
   3  -4   5      511.13      534.99     10.38 o
   4  -4   5     1149.76     1144.37     27.85 o
   5  -4   5        0.02        0.85      7.30 o
   6  -4   5      100.16      115.55      9.46 o
   7  -4   5       85.59       97.81     14.40 o
   8  -4   5       35.94       48.40     11.78 o
   9  -4   5      109.49      116.03     13.97 o
  -9  -3   5       16.26       19.62     14.14 o
  -8  -3   5        7.05        7.40     11.90 o
  -7  -3   5      263.55      249.24     13.67 o
  -6  -3   5       12.73       17.13      8.96 o
  -5  -3   5      244.79      232.72      6.09 o
  -4  -3   5       84.35       92.09      5.50 o
  -3  -3   5      150.18      173.77      9.19 o
  -2  -3   5      411.17      376.42      9.40 o
  -1  -3   5     2936.54     3097.31     21.89 o
   0  -3   5     1921.00     2008.68     21.74 o
   1  -3   5     1597.74     1499.91     13.08 o
   2  -3   5       34.31       36.32      4.87 o
   3  -3   5     1674.18     1672.87     17.58 o
   4  -3   5     1459.55     1506.08     17.59 o
   5  -3   5      208.13      230.12      9.22 o
   6  -3   5       55.04       56.38      6.87 o
   7  -3   5     1048.41     1028.87     20.81 o
   8  -3   5      793.32      787.46     18.85 o
   9  -3   5        0.66        5.74     10.24 o
  -9  -2   5      124.27      139.01     15.65 o
  -8  -2   5       27.92       37.02     11.61 o
  -7  -2   5       41.39       37.65      9.53 o
  -6  -2   5       35.51       45.19      6.20 o
  -5  -2   5       10.75       16.01      4.74 o
  -4  -2   5       32.17       43.89      2.18 o
  -3  -2   5      345.60      353.42      7.53 o
  -2  -2   5     1090.58      952.23     10.43 o
  -1  -2   5     8595.12     8580.81     42.42 o
   0  -2   5    11351.96    10965.96     72.29 o
   1  -2   5     1193.76     1220.05     11.31 o
   2  -2   5       52.08       52.40      5.94 o
   3  -2   5      496.30      584.85     12.50 o
   4  -2   5      175.18      219.85      7.11 o
   5  -2   5      360.21      335.52      8.57 o
   6  -2   5     1675.08     1612.89     21.58 o
   7  -2   5       43.92       44.92      9.73 o
   8  -2   5       15.63       11.10      9.40 o
   9  -2   5       16.86       22.03      9.16 o
 -10  -1   5        0.65        1.85     14.49 o
  -9  -1   5        2.34        3.24     11.84 o
  -8  -1   5        3.15        2.93      9.22 o
  -7  -1   5      584.69      571.20     15.57 o
  -6  -1   5      189.86      160.20      7.77 o
  -5  -1   5      409.77      380.66     13.31 o
  -4  -1   5       45.18       32.65      4.48 o
  -3  -1   5     1528.13     1589.69     20.95 o
  -2  -1   5       57.09       51.76      2.55 o
  -1  -1   5     2780.04     2816.70     17.38 o
   0  -1   5      959.87      930.97      9.24 o
   1  -1   5     3677.60     3572.68     26.84 o
   2  -1   5       21.04       17.89      3.49 o
   3  -1   5     1659.06     1622.08     10.87 o
   4  -1   5      656.58      562.98      7.80 o
   5  -1   5        4.64       12.30      7.07 o
   6  -1   5      145.47      152.40      9.94 o
   7  -1   5      125.31      116.05     10.54 o
   8  -1   5        1.59        6.00      9.13 o
   9  -1   5      103.78      117.97     11.99 o
 -10   0   5       20.11       24.32     14.33 o
  -9   0   5       76.10       86.51     13.98 o
  -8   0   5        6.75       15.81      9.75 o
  -7   0   5       74.82       82.53      9.67 o
  -6   0   5       33.64       38.27      9.87 o
  -5   0   5      306.49      322.61     12.41 o
  -4   0   5       46.60       35.89      4.99 o
  -3   0   5        9.65       15.10      2.83 o
  -2   0   5      286.11      310.46      4.25 o
  -1   0   5     3532.17     3395.39     13.38 o
   0   0   5     5028.64     4878.40     23.91 o
   1   0   5     7081.36     6752.34     28.26 o
   2   0   5      484.27      500.05      7.30 o
   3   0   5     3676.34     3899.61     35.57 o
   4   0   5      319.61      315.98      8.04 o
   5   0   5        0.21        2.95      5.92 o
   6   0   5      892.13      902.43     16.25 o
   7   0   5      911.82      883.93     18.27 o
   8   0   5      210.69      199.55     12.00 o
   9   0   5       20.75       22.25     10.56 o
 -10   1   5      164.35      177.20     16.34 o
  -9   1   5      148.82      132.94     14.17 o
  -8   1   5       14.45       16.27      8.60 o
  -7   1   5       53.25       60.11     11.65 o
  -6   1   5     2876.11     2677.23     37.75 o
  -5   1   5       63.46       74.48      7.65 o
  -4   1   5      937.34      930.99      9.44 o
  -3   1   5     3488.71     3495.58     18.73 o
  -2   1   5      309.44      427.40      5.09 o
  -1   1   5       96.14      122.88      4.34 o
   0   1   5     2832.30     2858.68     18.24 o
   1   1   5       91.06      106.09      3.79 o
   2   1   5     1687.82     1550.48     22.08 o
   3   1   5      588.87      683.67     11.03 o
   4   1   5      700.87      665.73     12.04 o
   5   1   5     2088.93     2005.49     32.83 o
   6   1   5      181.08      200.67     12.92 o
   7   1   5      292.89      299.57     12.40 o
   8   1   5      360.60      364.26     14.45 o
   9   1   5      338.59      356.97     15.48 o
 -10   2   5       28.52       31.08     13.37 o
  -9   2   5      142.96      125.48     14.54 o
  -8   2   5      336.44      335.20     16.99 o
  -7   2   5        0.51        7.83     10.70 o
  -6   2   5        3.31        6.05     10.17 o
  -5   2   5      559.46      546.34      7.97 o
  -4   2   5     3201.19     3079.05     29.54 o
  -3   2   5      746.60      694.13     10.14 o
  -2   2   5       62.43       67.49      4.79 o
  -1   2   5     1257.87     1201.50     16.99 o
   0   2   5     1573.48     1639.76     20.39 o
   1   2   5      107.38      127.84      4.35 o
   2   2   5       11.69       14.75      2.35 o
   3   2   5       15.21       27.81      6.24 o
   4   2   5      578.40      573.11     13.28 o
   5   2   5      264.34      257.05     10.30 o
   6   2   5        5.94        4.27      9.79 o
   7   2   5      250.03      253.28     14.91 o
   8   2   5      130.59      122.47     12.74 o
   9   2   5       12.93       12.95     11.45 o
 -10   3   5      170.77      168.40     36.64 o
  -9   3   5        0.76        4.77     11.46 o
  -8   3   5       59.93       67.69     12.11 o
  -7   3   5       10.26       25.61     10.28 o
  -6   3   5      382.33      371.96     11.40 o
  -5   3   5      463.81      429.66      8.48 o
  -4   3   5      216.30      214.20      7.49 o
  -3   3   5     1805.83     1755.60     17.73 o
  -2   3   5     1175.86     1134.73     14.92 o
  -1   3   5      453.21      520.66     10.24 o
   0   3   5     1183.45     1188.06     11.50 o
   1   3   5      245.54      262.33      3.61 o
   2   3   5      752.93      692.05     14.58 o
   3   3   5      313.46      332.03      7.22 o
   4   3   5      678.33      757.93     13.31 o
   5   3   5       20.00       13.16      8.75 o
   6   3   5      100.43      126.40     11.58 o
   7   3   5      192.14      206.92     13.71 o
   8   3   5       69.06       60.47     11.86 o
   9   3   5       30.96       32.55     12.82 o
 -10   4   5       23.70       38.76     17.01 o
  -9   4   5       12.24       21.44     16.87 o
  -8   4   5      101.44      115.10     12.84 o
  -7   4   5      867.53      767.61     19.98 o
  -6   4   5      134.33      118.82      6.89 o
  -5   4   5        6.91       11.45      7.25 o
  -4   4   5     2054.06     1931.84     22.06 o
  -3   4   5      573.33      594.90     16.28 o
  -2   4   5     2596.61     2441.83     22.71 o
  -1   4   5      282.35      246.60     10.64 o
   0   4   5     2147.52     1960.22     15.86 o
   1   4   5      304.10      298.23      4.89 o
   2   4   5      140.04      131.34      4.45 o
   3   4   5       61.44       62.11      4.01 o
   4   4   5       46.43       49.97      9.19 o
   5   4   5       29.02       34.79      9.70 o
   6   4   5        7.95       14.06     10.09 o
   7   4   5       36.29       38.76     11.16 o
   8   4   5       96.41      124.72     16.42 o
   9   4   5        2.76       16.39     17.23 o
  -9   5   5       74.06       65.88     15.45 o
  -8   5   5        4.94       13.15     13.29 o
  -7   5   5       99.10      115.95     12.07 o
  -6   5   5        0.22        2.57      7.29 o
  -5   5   5      105.49      104.79      7.81 o
  -4   5   5       73.95       89.38      8.76 o
  -3   5   5     1090.35     1095.47     19.47 o
  -2   5   5      517.51      411.30     42.90 o
  -1   5   5     1180.00     1186.06     19.91 o
   0   5   5       86.16      103.39      4.34 o
   1   5   5     6314.14     6647.97     36.00 o
   2   5   5        5.93       16.35      4.51 o
   3   5   5      201.56      209.15      7.32 o
   4   5   5       70.47       79.87      5.41 o
   5   5   5       58.99       65.76     10.02 o
   6   5   5      250.40      228.80     12.38 o
   7   5   5        1.88        9.58     14.05 o
   8   5   5       75.20       70.89     14.52 o
   9   5   5      185.89      188.49     21.80 o
  -9   6   5      230.61      273.19     21.55 o
  -8   6   5        1.27        9.05     14.12 o
  -7   6   5       83.95       74.33     16.03 o
  -6   6   5      870.09      794.17     14.07 o
  -5   6   5      261.39      275.40     10.58 o
  -4   6   5        8.28       27.82      7.85 o
  -3   6   5       12.71       21.26      4.10 o
  -2   6   5      104.28       90.85     16.75 o
  -1   6   5      688.72      685.22     17.74 o
   0   6   5      788.26      904.76      9.37 o
   1   6   5     1149.14     1392.71     13.40 o
   2   6   5      430.27      438.03      9.34 o
   3   6   5      686.52      640.29     21.42 o
   4   6   5      114.23       99.05      6.87 o
   5   6   5        7.57       11.20     10.23 o
   6   6   5       48.94       65.07     10.52 o
   7   6   5       97.35       79.80     15.97 o
   8   6   5      160.21      155.87     35.93 o
  -9   7   5       32.67       42.68     20.35 o
  -8   7   5       40.59       40.38     15.49 o
  -7   7   5       68.77       75.73     14.48 o
  -6   7   5      909.08      842.09     37.36 o
  -5   7   5       64.87       62.35      7.99 o
  -4   7   5      349.72      364.84     10.25 o
  -3   7   5       31.53       34.08      3.93 o
  -2   7   5       91.79       72.23     16.39 o
  -1   7   5     2461.98     2392.80     26.13 o
   0   7   5     3026.04     3125.66     40.74 o
   1   7   5      813.67      771.59     17.35 o
   2   7   5      292.70      298.74      8.54 o
   3   7   5      155.56      134.06      8.71 o
   4   7   5       25.42       32.45      6.98 o
   5   7   5       80.13       76.20     11.55 o
   6   7   5      151.78      175.30     12.68 o
   7   7   5       40.99       32.18     14.28 o
   8   7   5       13.77       18.20     15.29 o
  -9   8   5      119.32      176.64     20.03 o
  -8   8   5        0.02        4.81     14.14 o
  -7   8   5       79.87       59.93     15.05 o
  -6   8   5        1.50        4.86     10.70 o
  -5   8   5      386.69      371.76     16.10 o
  -4   8   5      428.74      403.04     15.13 o
  -3   8   5      247.73      218.43      8.65 o
  -2   8   5      147.16      151.51     20.59 o
  -1   8   5      445.76      432.90     13.93 o
   0   8   5      325.77      339.66     15.50 o
   1   8   5       46.59       56.42      8.66 o
   2   8   5      114.94      104.18      7.57 o
   3   8   5       58.07       64.74      8.32 o
   4   8   5     1443.70     1485.16     19.34 o
   5   8   5      179.69      163.41     12.81 o
   6   8   5       73.16       72.05     11.49 o
   7   8   5       30.46       35.95     15.36 o
   8   8   5        2.66        1.68     14.22 o
  -9   9   5        7.82        9.06     16.31 o
  -8   9   5       36.21       15.94     16.24 o
  -7   9   5      280.61      266.75     20.04 o
  -6   9   5      495.20      479.87     18.18 o
  -5   9   5       91.90       90.51     12.07 o
  -4   9   5        0.17       -2.64     10.17 o
  -3   9   5        1.98       -1.07      9.81 o
  -2   9   5      480.43      489.32     30.25 o
  -1   9   5        4.25        6.85     10.72 o
   0   9   5       10.82       11.96      3.67 o
   1   9   5      312.53      295.93     12.65 o
   2   9   5     1104.46     1058.21     15.28 o
   3   9   5        5.99       19.35      9.30 o
   4   9   5      624.64      667.00     18.93 o
   5   9   5       15.58       17.95     10.60 o
   6   9   5       56.88       77.27     12.11 o
   7   9   5       32.70       44.62     17.61 o
  -8  10   5      123.51      166.77     27.29 o
  -7  10   5       84.97       95.28     14.14 o
  -6  10   5      174.99      193.14     20.28 o
  -5  10   5       49.20       61.07     12.45 o
  -4  10   5        0.85        7.83     11.49 o
  -3  10   5     4420.12     4096.12     55.81 o
  -2  10   5       18.69       24.26     12.84 o
  -1  10   5      658.48      645.20     23.27 o
   0  10   5        1.77        3.67     10.31 o
   1  10   5       78.67       80.96     10.63 o
   2  10   5       58.09       70.90      8.78 o
   3  10   5      193.20      191.88     11.19 o
   4  10   5      670.55      576.92     19.22 o
   5  10   5        3.15        4.59     11.22 o
   6  10   5        4.74        8.66     11.61 o
   7  10   5       15.63       29.92     14.88 o
  -8  11   5        5.73       -0.40     14.83 o
  -7  11   5        6.78        3.18     12.06 o
  -6  11   5      415.67      409.37     18.15 o
  -5  11   5       72.42       89.09     12.62 o
  -4  11   5       72.87       66.17     12.26 o
  -3  11   5      303.97      320.98     15.13 o
  -2  11   5      177.01      164.79     17.37 o
  -1  11   5       18.69       21.35     13.73 o
   0  11   5      120.63      106.82     12.81 o
   1  11   5        3.15        9.21     10.46 o
   2  11   5      974.85      903.57     17.57 o
   3  11   5      218.99      189.03     11.32 o
   4  11   5        1.14       10.53     11.57 o
   5  11   5        3.72       11.19     11.96 o
   6  11   5       17.46       23.04     15.78 o
  -7  12   5       84.37      109.85     15.78 o
  -6  12   5        9.74       12.87     12.05 o
  -5  12   5      168.25      185.91     14.73 o
  -4  12   5      161.71      164.43     13.92 o
  -3  12   5      126.83      147.84     12.68 o
  -2  12   5       18.01       27.21     11.21 o
  -1  12   5        0.87       10.85     13.49 o
   0  12   5      139.12      142.15     15.78 o
   1  12   5       47.20       48.83     11.33 o
   2  12   5       26.19        9.76      8.95 o
   3  12   5        0.74        4.51      9.75 o
   4  12   5       18.22       13.99     11.93 o
   5  12   5        2.85       10.48     10.59 o
  -7  13   5      133.48      160.35     22.45 o
  -6  13   5       11.70       18.62     13.56 o
  -5  13   5      373.02      370.01     18.16 o
  -4  13   5      121.63      107.71     13.14 o
  -3  13   5      181.88      219.75     15.02 o
  -2  13   5      200.77      221.18     14.34 o
  -1  13   5       50.98       49.72     14.96 o
   0  13   5      112.11       96.19     15.56 o
   1  13   5       52.97       73.00     12.38 o
   2  13   5        0.13       -3.81      9.56 o
   3  13   5       31.80       37.31     11.44 o
   4  13   5      139.33      129.12     13.12 o
   5  13   5        2.99        2.90     12.27 o
  -6  14   5        0.91       11.69     16.16 o
  -5  14   5      241.26      261.55     22.58 o
  -4  14   5      207.49      237.56     21.20 o
  -3  14   5        0.94       15.53     15.69 o
  -2  14   5        0.12        5.33     14.44 o
  -1  14   5       75.60       65.62     16.75 o
   0  14   5       43.88       58.47     15.83 o
   1  14   5       22.45       27.04     13.70 o
   2  14   5       11.47        9.45     10.11 o
   3  14   5       17.02       12.02     11.42 o
   4  14   5       19.83       26.08     12.19 o
  -5  15   5       26.45       23.08     18.38 o
  -4  15   5        7.42       27.48     18.59 o
  -3  15   5       59.65       46.33     17.72 o
  -2  15   5      151.28      170.24     19.98 o
  -1  15   5       43.95       42.72     16.65 o
   0  15   5        6.00        9.49     14.76 o
   1  15   5      102.74       73.13     15.44 o
   2  15   5        0.00        3.80     15.26 o
   3  15   5       83.74       78.42     14.87 o
  -3  16   5      122.06      173.10     22.70 o
  -2  16   5       29.70       44.71     18.33 o
  -1  16   5       14.45       20.12     16.44 o
   0  16   5        9.10        7.78     14.60 o
   1  16   5       19.04       16.05     15.73 o
  -1 -16   6       46.22       39.61     18.75 o
   0 -16   6        9.87       15.39     18.42 o
   1 -16   6       97.89       96.60     20.33 o
   2 -16   6       43.86       40.54     18.54 o
   3 -16   6        3.79       12.68     21.02 o
  -3 -15   6       28.59       26.28     17.55 o
  -2 -15   6      527.75      554.91     28.35 o
  -1 -15   6      491.67      492.69     27.15 o
   0 -15   6       32.23       46.92     19.39 o
   1 -15   6       25.90       13.34     12.70 o
   2 -15   6      147.90      131.54     19.75 o
   3 -15   6       58.90       53.91     17.22 o
   4 -15   6      440.92      471.21     27.68 o
  -4 -14   6       88.41       98.36     14.61 o
  -3 -14   6       21.90       27.43     13.76 o
  -2 -14   6       31.99       54.57     17.61 o
  -1 -14   6      237.99      256.46     22.75 o
   0 -14   6      697.95      694.05     28.66 o
   1 -14   6       29.37       49.30     13.44 o
   2 -14   6        0.36        9.54     11.21 o
   3 -14   6        1.30       14.42     11.45 o
   4 -14   6        5.58       13.87     17.63 o
   5 -14   6       63.12       58.10     18.14 o
  -5 -13   6       95.39      101.03     15.77 o
  -4 -13   6      442.18      463.91     19.98 o
  -3 -13   6        0.31        6.60     12.74 o
  -2 -13   6        4.88       12.86     11.76 o
  -1 -13   6      134.45      149.84     13.99 o
   0 -13   6     2768.72     2630.63     47.48 o
   1 -13   6      395.25      377.99     16.91 o
   2 -13   6       88.05       94.95     12.96 o
   3 -13   6      119.96      125.68     13.31 o
   4 -13   6      291.25      309.11     20.42 o
   5 -13   6       34.55       46.14     13.01 o
   6 -13   6       51.61       53.07     13.31 o
  -6 -12   6       16.70       21.30     14.07 o
  -5 -12   6      340.05      328.56     18.13 o
  -4 -12   6        8.46       17.84     12.67 o
  -3 -12   6      140.85      155.66     14.47 o
  -2 -12   6      263.90      266.90     14.63 o
  -1 -12   6       87.85      100.49     12.66 o
   0 -12   6       59.57       65.64     11.03 o
   1 -12   6      377.78      364.75     22.29 o
   2 -12   6     2271.82     2267.96     32.91 o
   3 -12   6      207.78      210.55     14.21 o
   4 -12   6       30.90       28.69     11.60 o
   5 -12   6      502.19      519.95     19.35 o
   6 -12   6       68.66       68.12     13.49 o
   7 -12   6       61.00       55.43     14.06 o
  -6 -11   6        0.66        5.68     17.05 o
  -5 -11   6      279.37      285.96     20.13 o
  -4 -11   6      240.99      196.77     18.53 o
  -3 -11   6      201.53      202.15     14.69 o
  -2 -11   6      129.30      129.59     13.08 o
  -1 -11   6      181.83      207.31     13.76 o
   0 -11   6      250.30      264.11     13.69 o
   1 -11   6       57.53       60.27     10.43 o
   2 -11   6     2177.85     2191.21     31.18 o
   3 -11   6      586.14      567.66     18.41 o
   4 -11   6       53.82       45.59     11.44 o
   5 -11   6        0.16        4.46     11.69 o
   6 -11   6       25.13       34.25     12.37 o
   7 -11   6      107.00      139.06     14.90 o
  -7 -10   6        3.65        2.57     18.21 o
  -6 -10   6       48.74       42.46     18.18 o
  -5 -10   6      970.10      900.30     29.44 o
  -4 -10   6       31.60       24.75     14.35 o
  -3 -10   6       88.38       81.86     16.48 o
  -2 -10   6     1752.23     1756.72     83.95 o
  -1 -10   6        0.02        4.68     10.16 o
   0 -10   6        0.62        5.03      9.32 o
   1 -10   6       56.72       64.08      9.97 o
   2 -10   6     1826.99     1791.09     36.44 o
   3 -10   6        2.01        5.18     11.08 o
   4 -10   6      913.39      916.65     21.90 o
   5 -10   6       10.33       18.75     10.57 o
   6 -10   6      191.28      183.17     14.30 o
   7 -10   6        0.41        9.82     11.35 o
   8 -10   6      109.47       98.00     17.44 o
  -7  -9   6      119.68      147.68     17.99 o
  -6  -9   6       22.48       22.53     15.26 o
  -5  -9   6      166.32      169.07     18.19 o
  -4  -9   6      314.28      329.11     25.76 o
  -3  -9   6        5.72       23.75     12.28 o
  -2  -9   6      198.58      217.03     13.60 o
  -1  -9   6       27.70       20.72      9.94 o
   0  -9   6      359.11      335.10     11.63 o
   1  -9   6      929.03      894.20     19.13 o
   2  -9   6        0.01        5.44      6.79 o
   3  -9   6      351.73      343.67     14.79 o
   4  -9   6     4052.46     4088.35     39.67 o
   5  -9   6       98.29       99.64     11.79 o
   6  -9   6      141.86      138.62     12.66 o
   7  -9   6       90.41       85.45     11.69 o
   8  -9   6      525.41      598.90     27.09 o
  -8  -8   6       68.99       44.59     17.78 o
  -7  -8   6       17.32       43.92     15.55 o
  -6  -8   6        1.37       -3.22     14.94 o
  -5  -8   6      118.51      128.46     17.00 o
  -4  -8   6       69.29       68.02     13.02 o
  -3  -8   6     1278.33     1310.83     23.59 o
  -2  -8   6        0.57        7.11     10.13 o
  -1  -8   6      220.33      218.48     12.49 o
   0  -8   6     1433.80     1544.78     22.88 o
   1  -8   6      355.84      414.00     12.17 o
   2  -8   6       20.71       18.69      5.85 o
   3  -8   6      447.72      418.79     15.22 o
   4  -8   6      444.02      467.11     17.89 o
   5  -8   6       16.05       32.43     10.57 o
   6  -8   6      388.56      399.16     15.71 o
   7  -8   6        9.66       13.48      9.63 o
   8  -8   6       75.01       78.59     16.80 o
  -8  -7   6        9.49       16.03     17.67 o
  -7  -7   6      244.24      248.27     20.54 o
  -6  -7   6      113.59      135.31     20.18 o
  -5  -7   6       67.14       81.21     12.74 o
  -4  -7   6      570.69      537.95     20.84 o
  -3  -7   6       97.99       80.15      7.09 o
  -2  -7   6       75.36       64.36      7.26 o
  -1  -7   6      428.39      466.81     14.42 o
   0  -7   6      380.87      470.49     13.09 o
   1  -7   6      243.83      192.78      9.41 o
   2  -7   6      250.49      269.37     11.15 o
   3  -7   6     2135.78     2174.74     22.66 o
   4  -7   6      196.11      197.50     12.42 o
   5  -7   6       78.10       63.69     10.65 o
   6  -7   6     2262.90     2174.60     29.33 o
   7  -7   6       46.75       42.78     14.52 o
   8  -7   6        8.90       13.40     15.30 o
   9  -7   6       21.85       35.14     14.80 o
  -8  -6   6       37.75       32.09     16.90 o
  -7  -6   6      772.61      786.54     28.65 o
  -6  -6   6       19.65       30.21     12.22 o
  -5  -6   6        7.02       10.71      8.84 o
  -4  -6   6      424.45      424.53     12.29 o
  -3  -6   6      246.80      224.52     14.14 o
  -2  -6   6      453.56      483.68     15.69 o
  -1  -6   6      313.69      302.49      6.80 o
   0  -6   6     1479.06     1537.63     19.16 o
   1  -6   6     2352.19     2536.99     29.05 o
   2  -6   6     1180.72     1115.85     25.05 o
   3  -6   6        0.64        2.83      6.10 o
   4  -6   6       36.23       26.36      9.26 o
   5  -6   6       25.73       30.85     12.56 o
   6  -6   6      503.96      546.77     21.26 o
   7  -6   6        3.94        1.41     13.21 o
   8  -6   6       35.40       27.92     14.85 o
   9  -6   6      132.19      159.99     18.58 o
  -9  -5   6       59.29       70.64     17.95 o
  -8  -5   6        0.52        3.31     16.94 o
  -7  -5   6       67.73       63.66     11.03 o
  -6  -5   6        5.78        6.73      9.43 o
  -5  -5   6       27.17       21.49      8.71 o
  -4  -5   6      357.22      381.31     11.87 o
  -3  -5   6       22.97       14.48      6.80 o
  -2  -5   6     3122.83     3222.38     42.19 o
  -1  -5   6     4652.57     4890.66     60.56 o
   0  -5   6     4024.74     4219.89     58.97 o
   1  -5   6     3147.72     3403.54     27.70 o
   2  -5   6      219.69      255.69      6.45 o
   3  -5   6       23.16       36.27      5.35 o
   4  -5   6     1927.40     1971.20     21.16 o
   5  -5   6      693.06      726.58     21.87 o
   6  -5   6      985.37      982.20     25.65 o
   7  -5   6       42.62       35.86     14.30 o
   8  -5   6     1279.30     1164.41     41.54 o
   9  -5   6       11.10       10.04     13.09 o
  -9  -4   6      217.16      247.10     23.36 o
  -8  -4   6        3.41       17.30     13.02 o
  -7  -4   6      158.00      142.63     11.35 o
  -6  -4   6      183.83      191.25     11.47 o
  -5  -4   6        8.30       10.75      7.74 o
  -4  -4   6      421.36      410.75     11.84 o
  -3  -4   6       12.21       15.29      6.63 o
  -2  -4   6        6.77        4.12      1.93 o
  -1  -4   6     1801.70     1673.74     44.60 o
   0  -4   6       12.49       21.15      7.22 o
   1  -4   6     1776.73     1778.53     15.75 o
   2  -4   6       26.66       12.83      4.59 o
   3  -4   6     1233.19     1317.17     16.94 o
   4  -4   6     1465.95     1405.59     20.54 o
   5  -4   6      488.43      480.18     12.88 o
   6  -4   6      440.11      452.47     13.49 o
   7  -4   6      275.94      279.82     18.18 o
   8  -4   6       38.63       43.13     12.12 o
   9  -4   6       38.41       28.26     12.95 o
  -9  -3   6      179.71      210.46     16.19 o
  -8  -3   6      382.66      392.47     15.39 o
  -7  -3   6        0.00        3.81      9.09 o
  -6  -3   6        4.75        8.87      8.67 o
  -5  -3   6      204.74      187.14      8.39 o
  -4  -3   6      381.16      383.25      8.63 o
  -3  -3   6      788.48      868.50     15.02 o
  -2  -3   6      583.24      618.68     12.90 o
  -1  -3   6      128.85      134.61      5.01 o
   0  -3   6     1955.74     1943.22     23.41 o
   1  -3   6     5831.88     6205.83     26.62 o
   2  -3   6      175.41      194.40      8.70 o
   3  -3   6      838.51      886.58     19.04 o
   4  -3   6       45.26       34.47      6.54 o
   5  -3   6      559.83      579.19     15.74 o
   6  -3   6        1.70        1.23      6.33 o
   7  -3   6      801.54      774.23     20.08 o
   8  -3   6     1989.46     2039.01     31.88 o
   9  -3   6       95.34      109.76     16.47 o
  -9  -2   6        2.42        0.66     13.69 o
  -8  -2   6       63.70       70.16     11.22 o
  -7  -2   6      444.57      456.65     14.72 o
  -6  -2   6      101.62      108.70      9.84 o
  -5  -2   6      133.84      131.34      7.33 o
  -4  -2   6        5.98       10.16      4.17 o
  -3  -2   6     1691.38     1763.56     18.35 o
  -2  -2   6       71.69       68.26      3.33 o
  -1  -2   6       86.90       90.26      4.75 o
   0  -2   6       98.19      113.66      9.11 o
   1  -2   6     3397.58     3413.16     17.16 o
   2  -2   6      721.09      696.50     10.67 o
   3  -2   6     7659.89     7842.10     53.18 o
   4  -2   6     1361.98     1448.58     13.38 o
   5  -2   6       87.74      100.22      5.90 o
   6  -2   6      941.18     1007.44     17.75 o
   7  -2   6      772.46      754.35     17.03 o
   8  -2   6        1.18        1.79      9.56 o
   9  -2   6      316.74      333.02     18.59 o
  -9  -1   6        6.89       11.95     12.26 o
  -8  -1   6       52.35       48.46     10.29 o
  -7  -1   6      787.64      783.06     17.73 o
  -6  -1   6       29.85       30.62      8.73 o
  -5  -1   6      991.62      997.09     26.84 o
  -4  -1   6       12.87       21.37      3.00 o
  -3  -1   6       77.31       68.92      3.80 o
  -2  -1   6     1208.62     1169.51      8.69 o
  -1  -1   6      208.05      188.97      4.02 o
   0  -1   6     1409.79     1217.75     12.03 o
   1  -1   6     6048.32     5923.19     44.26 o
   2  -1   6        3.97       21.12      3.35 o
   3  -1   6     3504.90     3739.79     20.66 o
   4  -1   6      690.12      682.94      8.52 o
   5  -1   6        9.29       14.69      7.01 o
   6  -1   6       11.64       21.00      8.35 o
   7  -1   6      312.33      344.69     13.28 o
   8  -1   6      217.16      229.59     12.67 o
   9  -1   6      106.75      112.44     14.14 o
  -9   0   6        5.66       17.03     13.37 o
  -8   0   6        1.03       -1.62      9.25 o
  -7   0   6       94.23       83.88      9.76 o
  -6   0   6       39.76       36.39      8.26 o
  -5   0   6      218.45      212.27     10.98 o
  -4   0   6      312.28      318.85      7.61 o
  -3   0   6       26.19       29.64      3.43 o
  -2   0   6       91.05       72.84      3.25 o
  -1   0   6        1.17        3.64      2.71 o
   0   0   6    27423.96    26294.59    286.03 o
   1   0   6       80.34       73.08      2.97 o
   2   0   6      688.39      737.87      7.42 o
   3   0   6      138.63      171.32      4.26 o
   4   0   6      757.08      873.27     11.60 o
   5   0   6      575.30      626.68     14.59 o
   6   0   6      598.41      603.93     16.27 o
   7   0   6        0.64        7.56      9.04 o
   8   0   6      126.11      143.61     13.82 o
   9   0   6        5.93       10.05     11.30 o
 -10   1   6       15.77       20.27     14.55 o
  -9   1   6        1.85        7.78     13.41 o
  -8   1   6       23.10       27.22      9.30 o
  -7   1   6        0.18        0.05      8.10 o
  -6   1   6      190.16      206.96     13.27 o
  -5   1   6        9.62       10.35      8.43 o
  -4   1   6     1949.60     2027.24     14.63 o
  -3   1   6      784.22      836.54      9.96 o
  -2   1   6     5392.80     5359.21     21.26 o
  -1   1   6      175.74      159.74      5.66 o
   0   1   6     3782.09     3584.45     36.11 o
   1   1   6      928.93      839.66     10.31 o
   2   1   6      388.73      427.41      7.85 o
   3   1   6     1838.56     1975.85     13.76 o
   4   1   6        0.71        4.67      5.02 o
   5   1   6       69.79       75.89      7.54 o
   6   1   6      486.39      474.14     12.95 o
   7   1   6       92.16      101.07     10.33 o
   8   1   6      110.17      114.00     13.72 o
   9   1   6        0.28       -4.75     12.67 o
 -10   2   6       68.14       72.28     13.36 o
  -9   2   6      265.97      308.13     18.02 o
  -8   2   6       13.38       16.73     10.60 o
  -7   2   6      942.69      875.99     17.21 o
  -6   2   6        0.33       12.45     10.40 o
  -5   2   6       37.45       38.65      5.09 o
  -4   2   6       15.57       17.71      5.00 o
  -3   2   6     2441.43     2601.09     31.25 o
  -2   2   6     1524.93     1455.94     13.88 o
  -1   2   6       42.10       36.96      9.16 o
   0   2   6     1517.49     1588.54     28.61 o
   1   2   6       17.23       10.37      3.96 o
   2   2   6      798.97      872.49      9.47 o
   3   2   6     1182.21     1219.11     14.79 o
   4   2   6        0.32        5.27      7.68 o
   5   2   6       20.84       45.54      9.22 o
   6   2   6     1709.78     1722.93     26.74 o
   7   2   6        1.06        3.42      8.83 o
   8   2   6      101.74       83.67     12.85 o
   9   2   6        1.79       -4.72     12.39 o
 -10   3   6        0.11       18.46     17.21 o
  -9   3   6       32.00       22.40     15.08 o
  -8   3   6      810.18      781.27     25.61 o
  -7   3   6     1037.76      952.11     24.84 o
  -6   3   6      410.32      365.39     14.73 o
  -5   3   6       86.92       94.74      6.63 o
  -4   3   6      490.51      581.00     10.56 o
  -3   3   6      143.55      156.55      8.77 o
  -2   3   6      752.19      752.55     16.62 o
  -1   3   6      309.66      379.01     10.42 o
   0   3   6       22.18       34.23      4.62 o
   1   3   6      249.95      195.38      5.07 o
   2   3   6      515.28      559.54     15.57 o
   3   3   6      555.84      518.19      9.49 o
   4   3   6      488.93      511.39     13.98 o
   5   3   6       40.31       37.76      9.66 o
   6   3   6      454.01      469.47     16.41 o
   7   3   6      527.81      521.33     18.42 o
   8   3   6       87.13       95.25     12.84 o
   9   3   6        7.49       25.37     12.41 o
  -9   4   6      388.35      380.06     24.58 o
  -8   4   6       42.21       53.05     11.91 o
  -7   4   6       92.44       87.84     26.94 o
  -6   4   6      480.15      456.37     12.06 o
  -5   4   6       34.42       49.21      6.58 o
  -4   4   6     2014.08     1780.37     34.13 o
  -3   4   6      522.60      543.58     10.87 o
  -2   4   6        0.02        3.77      3.76 o
  -1   4   6      254.41      320.22      6.26 o
   0   4   6      123.87      136.56      5.15 o
   1   4   6      203.53      214.13      4.65 o
   2   4   6      224.35      247.84      4.96 o
   3   4   6      287.20      293.72      7.80 o
   4   4   6      251.64      224.19     18.81 o
   5   4   6      157.46      150.16     13.52 o
   6   4   6       45.48       62.83      8.67 o
   7   4   6      347.25      343.52     16.05 o
   8   4   6       20.77       15.71     10.32 o
   9   4   6       51.73       59.32     17.37 o
  -9   5   6      164.58      151.99     23.15 o
  -8   5   6      264.85      289.88     20.83 o
  -7   5   6      145.44      145.97     12.29 o
  -6   5   6      254.72      251.41     10.32 o
  -5   5   6       91.31       93.62      6.86 o
  -4   5   6       60.94       43.54      8.59 o
  -3   5   6      298.85      264.69      7.20 o
  -2   5   6      127.84      133.85      3.96 o
  -1   5   6       79.25       87.54      9.89 o
   0   5   6       66.48       69.67      3.46 o
   1   5   6       69.92       65.55      3.82 o
   2   5   6      474.18      434.13      7.52 o
   3   5   6       17.82       16.66      5.28 o
   4   5   6      429.76      450.27     12.06 o
   5   5   6       54.64       52.61      8.73 o
   6   5   6        3.35        7.04      7.81 o
   7   5   6       21.97       35.59     12.12 o
   8   5   6       29.04       35.28     13.19 o
  -9   6   6       11.21       24.27     16.44 o
  -8   6   6      587.64      551.96     32.38 o
  -7   6   6      373.16      318.16     20.91 o
  -6   6   6      358.75      301.03     11.03 o
  -5   6   6      369.08      368.82     13.21 o
  -4   6   6      948.71      932.53     15.09 o
  -3   6   6       19.40       23.53      3.99 o
  -2   6   6      218.64      243.27     22.21 o
  -1   6   6      131.98      162.25      9.84 o
   0   6   6      781.43      787.49     11.55 o
   1   6   6        5.84        7.62      3.91 o
   2   6   6       21.08       26.70      5.84 o
   3   6   6      197.52      229.22      7.92 o
   4   6   6      439.16      442.81      9.35 o
   5   6   6       37.39       27.84      8.74 o
   6   6   6      117.84      113.68     11.98 o
   7   6   6       25.73       42.75     15.37 o
   8   6   6       24.01       29.25     15.47 o
  -9   7   6       51.66       77.62     16.96 o
  -8   7   6      283.73      255.91     21.37 o
  -7   7   6       16.18       16.81     14.98 o
  -6   7   6       62.38       50.20     14.19 o
  -5   7   6        2.74        1.02      7.77 o
  -4   7   6     2119.08     1987.73     20.58 o
  -3   7   6      107.19       92.34      9.15 o
  -2   7   6      792.49      832.82     28.96 o
  -1   7   6      503.56      519.37     14.29 o
   0   7   6       28.38       34.58      3.56 o
   1   7   6      185.22      207.78      9.54 o
   2   7   6        0.80        7.58      5.61 o
   3   7   6      132.45      141.99      8.67 o
   4   7   6      193.45      220.65     13.28 o
   5   7   6      138.17      133.57     12.80 o
   6   7   6        5.62       10.55      9.52 o
   7   7   6       11.94       25.27     14.99 o
   8   7   6       84.50       81.49     22.09 o
  -9   8   6       75.29       82.04     24.14 o
  -8   8   6       27.35       25.79     16.51 o
  -7   8   6      111.57       98.90     15.20 o
  -6   8   6      339.13      332.07     19.45 o
  -5   8   6      909.54      905.25     21.52 o
  -4   8   6      269.63      287.02     14.74 o
  -3   8   6      177.78      148.55     12.09 o
  -2   8   6      260.79      249.22     14.79 o
  -1   8   6      207.49      229.59     12.16 o
   0   8   6        1.25        3.17      2.89 o
   1   8   6       28.84       24.66      7.50 o
   2   8   6       35.19       41.64      6.74 o
   3   8   6      445.64      395.02     11.99 o
   4   8   6       78.32      104.61     12.39 o
   5   8   6       20.35       22.02     10.56 o
   6   8   6       45.56       39.12     11.36 o
   7   8   6       49.00       48.44     16.63 o
  -8   9   6       35.12       59.25     17.01 o
  -7   9   6      369.60      386.60     22.26 o
  -6   9   6      148.99      146.18     14.28 o
  -5   9   6       19.57       17.52     10.96 o
  -4   9   6      180.82      182.93     13.85 o
  -3   9   6      313.50      291.71     14.39 o
  -2   9   6       34.89       43.06     12.76 o
  -1   9   6        5.85       12.44      9.93 o
   0   9   6      458.52      448.00     20.76 o
   1   9   6       65.51       66.90      9.58 o
   2   9   6      399.36      439.40     11.21 o
   3   9   6      612.10      582.54     16.31 o
   4   9   6      463.83      415.60     16.80 o
   5   9   6       57.82       45.17     10.89 o
   6   9   6       46.16       30.15     12.02 o
   7   9   6        6.57       30.32     23.55 o
  -8  10   6        0.63       -3.07     19.42 o
  -7  10   6       66.26       58.74     15.00 o
  -6  10   6       78.07       99.63     13.97 o
  -5  10   6      113.17      128.62     13.41 o
  -4  10   6      156.83      162.42     13.61 o
  -3  10   6        3.35       22.26     11.44 o
  -2  10   6       22.31       30.81     14.30 o
  -1  10   6      179.50      180.37     13.48 o
   0  10   6      275.82      291.90     14.34 o
   1  10   6      142.04      136.82     11.35 o
   2  10   6        2.47       10.73      7.40 o
   3  10   6      207.25      192.04     11.39 o
   4  10   6      127.14      160.70     14.06 o
   5  10   6      385.83      360.98     17.34 o
   6  10   6       25.23       33.63     11.41 o
  -8  11   6        1.84       -1.83     16.43 o
  -7  11   6      192.61      180.19     15.23 o
  -6  11   6      316.05      281.76     21.96 o
  -5  11   6        0.28        3.54     11.21 o
  -4  11   6        3.66       11.43     11.41 o
  -3  11   6       88.91       97.66     11.80 o
  -2  11   6       42.82       36.94     14.57 o
  -1  11   6        0.02       10.95     12.87 o
   0  11   6      345.50      348.73     15.52 o
   1  11   6      509.22      488.56     16.40 o
   2  11   6       91.26       93.88      8.77 o
   3  11   6      138.05      123.53     10.75 o
   4  11   6       12.97       14.18     12.05 o
   5  11   6       23.11       24.46     12.66 o
   6  11   6       97.56      106.90     18.45 o
  -7  12   6       13.91       29.43     13.11 o
  -6  12   6       13.44       16.34     12.79 o
  -5  12   6       21.78       26.65     11.60 o
  -4  12   6      583.51      575.98     19.71 o
  -3  12   6      499.10      474.17     17.51 o
  -2  12   6       20.00       14.87     15.54 o
  -1  12   6      413.70      464.24     33.46 o
   0  12   6      512.75      453.79     17.67 o
   1  12   6      287.73      258.03     14.47 o
   2  12   6       74.83       65.21      8.96 o
   3  12   6       22.24       27.74     13.40 o
   4  12   6       32.70       47.18     13.38 o
   5  12   6       26.04       22.29     13.83 o
  -6  13   6      131.65      127.68     14.94 o
  -5  13   6        3.07        2.79     12.28 o
  -4  13   6        6.09        7.48     11.94 o
  -3  13   6       29.08       57.32     12.55 o
  -2  13   6       58.55       67.12     12.08 o
  -1  13   6       59.32       76.57     16.54 o
   0  13   6      407.94      395.71     20.17 o
   1  13   6        1.22       -0.28     11.28 o
   2  13   6       40.27       33.69      9.00 o
   3  13   6        8.12       15.04     13.11 o
   4  13   6        0.00       14.15     13.75 o
  -6  14   6        4.79       22.78     18.84 o
  -5  14   6      136.62      144.83     21.26 o
  -4  14   6       52.37       54.95     19.19 o
  -3  14   6      313.88      314.21     23.10 o
  -2  14   6        4.54       12.54     15.68 o
  -1  14   6        0.56       18.06     20.80 o
   0  14   6      134.51      146.40     26.56 o
   1  14   6       39.97       47.76     14.39 o
   2  14   6      135.39      108.97     12.86 o
   3  14   6       49.60       65.53     14.21 o
   4  14   6      130.83      124.49     15.44 o
  -5  15   6       17.04       26.72     20.05 o
  -4  15   6        2.98       14.45     19.07 o
  -3  15   6      151.64      156.55     21.88 o
  -2  15   6      168.90      179.83     20.91 o
  -1  15   6       24.28       25.64     15.50 o
   0  15   6       10.50        0.58     15.20 o
   1  15   6       71.52       31.88     22.79 o
   2  15   6        0.65       21.34     13.58 o
  -3  16   6        9.08       14.51     18.34 o
  -2  16   6       14.02       17.17     19.46 o
  -1  16   6        4.83       17.28     17.73 o
   0  16   6       64.19       71.29     17.41 o
   0 -16   7      131.20      140.86     20.98 o
   1 -16   7        1.02        5.41     17.68 o
   2 -16   7        4.94       21.41     18.26 o
  -2 -15   7      727.06      681.30     29.69 o
  -1 -15   7      226.51      203.17     22.59 o
   0 -15   7        1.04        1.73     17.30 o
   1 -15   7        4.16       -2.26     13.35 o
   2 -15   7       88.15      100.60     15.06 o
   3 -15   7       79.85       97.56     19.83 o
   4 -15   7       84.81       89.62     22.18 o
  -4 -14   7      101.96      134.16     16.10 o
  -3 -14   7       92.79      100.50     14.40 o
  -2 -14   7      336.78      352.03     24.29 o
  -1 -14   7       43.27       62.93     19.08 o
   0 -14   7      480.79      518.83     26.65 o
   1 -14   7       51.38       51.94     12.66 o
   2 -14   7      106.85      138.40     14.91 o
   3 -14   7      192.89      182.70     15.28 o
   4 -14   7       15.79       17.40     12.75 o
   5 -14   7       40.62       30.58     16.94 o
  -5 -13   7       24.17       26.41     13.64 o
  -4 -13   7        0.06       -0.88     13.04 o
  -3 -13   7      219.16      203.62     15.89 o
  -2 -13   7      136.80      156.83     13.84 o
  -1 -13   7      139.25      129.00     18.87 o
   0 -13   7      263.19      286.50     22.88 o
   1 -13   7       30.39       41.16     12.75 o
   2 -13   7      319.54      295.53     16.42 o
   3 -13   7      223.86      244.09     15.98 o
   4 -13   7        0.01       14.03     12.34 o
   5 -13   7        5.17       14.17     11.89 o
   6 -13   7       61.51       69.23     14.19 o
  -5 -12   7        6.36       16.59     16.36 o
  -4 -12   7      261.15      259.61     17.21 o
  -3 -12   7        9.75       24.99     12.08 o
  -2 -12   7      392.69      379.34     16.73 o
  -1 -12   7       83.35       83.06     12.86 o
   0 -12   7      568.24      554.90     17.54 o
   1 -12   7        9.42       22.76     17.01 o
   2 -12   7      531.78      513.88     26.21 o
   3 -12   7       70.69       72.31     12.58 o
   4 -12   7      141.40      156.28     14.65 o
   5 -12   7        0.12       -0.08     11.67 o
   6 -12   7       46.72       63.66     13.37 o
   7 -12   7       41.04       31.09     13.87 o
  -6 -11   7        4.13        2.95     15.32 o
  -5 -11   7        1.00        5.59     15.94 o
  -4 -11   7      292.54      321.69     28.37 o
  -3 -11   7      139.30      156.63     17.25 o
  -2 -11   7       29.24       40.22     11.81 o
  -1 -11   7      241.86      239.88     14.67 o
   0 -11   7      549.77      495.70     16.87 o
   1 -11   7        5.13       13.86      9.49 o
   2 -11   7     2681.96     2637.06     61.83 o
   3 -11   7        9.00       19.47     11.45 o
   4 -11   7      491.49      492.14     18.53 o
   5 -11   7       20.33       18.47     11.69 o
   6 -11   7      283.56      289.01     16.53 o
   7 -11   7       76.29       72.39     12.89 o
  -7 -10   7      173.42      168.17     20.42 o
  -6 -10   7      261.77      231.88     21.25 o
  -5 -10   7        5.39       11.39     13.60 o
  -4 -10   7      644.97      595.07     23.96 o
  -3 -10   7      507.71      487.14     22.96 o
  -2 -10   7      116.01      114.27     12.44 o
  -1 -10   7       46.00       33.64     11.48 o
   0 -10   7       46.18       54.65      9.24 o
   1 -10   7      720.39      699.28     19.04 o
   2 -10   7     1037.22     1016.08     23.02 o
   3 -10   7     1525.56     1480.10     36.78 o
   4 -10   7      722.83      751.75     22.32 o
   5 -10   7      312.79      317.88     16.33 o
   6 -10   7       65.16       68.62     12.56 o
   7 -10   7       23.52       25.09     12.58 o
   8 -10   7       42.07       49.63     16.18 o
  -7  -9   7       27.96       25.21     17.30 o
  -6  -9   7       25.82       12.06     13.51 o
  -5  -9   7      173.99      179.35     17.94 o
  -4  -9   7      190.27      192.85     14.36 o
  -3  -9   7      426.50      429.61     16.55 o
  -2  -9   7        2.07        5.52     11.15 o
  -1  -9   7      690.41      662.92     23.95 o
   0  -9   7      232.26      222.60     12.26 o
   1  -9   7      107.49      120.07      8.84 o
   2  -9   7      266.58      260.15      8.95 o
   3  -9   7      540.44      548.67     17.70 o
   4  -9   7     1176.21     1162.75     23.29 o
   5  -9   7      478.17      455.29     17.38 o
   6  -9   7      107.08      115.53     12.98 o
   7  -9   7       41.50       45.72     15.48 o
   8  -9   7        0.65       -0.78     15.31 o
  -8  -8   7       71.44       54.64     17.89 o
  -7  -8   7       81.73       73.46     18.23 o
  -6  -8   7       13.65       16.53     14.43 o
  -5  -8   7     2416.53     2332.53     34.31 o
  -4  -8   7      322.12      315.13     16.60 o
  -3  -8   7      315.16      340.52     15.37 o
  -2  -8   7       43.89       58.49     10.89 o
  -1  -8   7       74.82       81.34     11.51 o
   0  -8   7     1939.66     1908.40     38.49 o
   1  -8   7      319.48      345.01     10.75 o
   2  -8   7     1630.56     1639.33     23.50 o
   3  -8   7      206.93      221.00      9.46 o
   4  -8   7      297.54      324.84     14.81 o
   5  -8   7      616.40      565.40     17.81 o
   6  -8   7       56.84       52.79     11.20 o
   7  -8   7        4.17        6.04     13.93 o
   8  -8   7       17.59       30.70     15.83 o
  -8  -7   7       31.10       46.24     15.76 o
  -7  -7   7        0.16        5.29     13.27 o
  -6  -7   7      416.26      406.02     18.66 o
  -5  -7   7       33.18       50.27     11.75 o
  -4  -7   7      192.53      177.44      9.87 o
  -3  -7   7       30.13       20.22      6.81 o
  -2  -7   7      144.70      147.78      7.68 o
  -1  -7   7     1515.70     1673.53     23.31 o
   0  -7   7      369.54      368.63     12.64 o
   1  -7   7        8.78       11.19      7.64 o
   2  -7   7       97.20       83.03      4.65 o
   3  -7   7     1585.83     1588.76     17.74 o
   4  -7   7        6.15        6.34      5.28 o
   5  -7   7       49.76       56.88      9.96 o
   6  -7   7     1515.60     1531.26     25.22 o
   7  -7   7        1.15       15.79     13.68 o
   8  -7   7        2.19        9.45     15.14 o
   9  -7   7       38.60       59.35     17.23 o
  -8  -6   7      122.73      117.97     19.79 o
  -7  -6   7      116.46      124.95     14.87 o
  -6  -6   7      188.64      166.49     11.63 o
  -5  -6   7       48.40       48.28      9.30 o
  -4  -6   7       65.36       77.89      8.51 o
  -3  -6   7      432.11      452.82     12.51 o
  -2  -6   7      269.30      273.80      6.83 o
  -1  -6   7      246.22      206.20      9.66 o
   0  -6   7      238.93      287.40     11.38 o
   1  -6   7        6.92        2.52      2.43 o
   2  -6   7     1596.23     1644.20     20.05 o
   3  -6   7       85.46       91.41      7.89 o
   4  -6   7      499.92      528.92     10.99 o
   5  -6   7      294.01      282.16     21.39 o
   6  -6   7      318.38      320.83     18.20 o
   7  -6   7      244.82      233.26     17.05 o
   8  -6   7       64.79       71.23     15.15 o
   9  -6   7       59.75       55.20     18.23 o
  -9  -5   7       47.95       35.78     18.01 o
  -8  -5   7       21.69        9.16     11.86 o
  -7  -5   7        1.71        5.65     10.33 o
  -6  -5   7      102.93       95.99     10.87 o
  -5  -5   7      130.97      130.42     10.14 o
  -4  -5   7       12.36        7.46      7.03 o
  -3  -5   7       97.95       80.46      8.14 o
  -2  -5   7      805.99      894.95     14.09 o
  -1  -5   7       78.24       59.27      6.14 o
   0  -5   7       51.51       67.96      4.60 o
   1  -5   7      765.70      910.70     16.12 o
   2  -5   7      115.82      113.48      5.85 o
   3  -5   7        1.68        4.48      5.61 o
   4  -5   7      164.77      194.58      8.40 o
   5  -5   7       20.57       28.53     12.47 o
   6  -5   7      726.86      734.54     23.15 o
   7  -5   7       79.39       73.72     14.04 o
   8  -5   7      276.41      309.54     16.94 o
   9  -5   7       13.12       21.94     14.78 o
  -9  -4   7       67.19       53.43     13.51 o
  -8  -4   7       78.83       75.67     12.06 o
  -7  -4   7      394.46      422.63     15.39 o
  -6  -4   7      339.08      321.10     12.94 o
  -5  -4   7       24.95       19.51      8.36 o
  -4  -4   7      540.38      537.40     12.85 o
  -3  -4   7      138.27      123.34      8.37 o
  -2  -4   7      459.29      402.91     11.34 o
  -1  -4   7        0.53        3.56      5.41 o
   0  -4   7     3375.88     3527.08     48.56 o
   1  -4   7      304.48      301.55      8.94 o
   2  -4   7      391.17      411.57     10.89 o
   3  -4   7      371.70      297.01      8.18 o
   4  -4   7     1143.74     1257.95     20.04 o
   5  -4   7       50.64       52.31      5.11 o
   6  -4   7     1373.17     1341.03     20.04 o
   7  -4   7       17.44       24.10     11.57 o
   8  -4   7      102.60       96.07     13.37 o
   9  -4   7       10.07       11.61     17.15 o
  -9  -3   7        2.88       -0.41     11.88 o
  -8  -3   7       92.85      105.01     11.95 o
  -7  -3   7       29.77       36.10      9.72 o
  -6  -3   7       53.15       56.78      9.45 o
  -5  -3   7       10.76       13.57      7.93 o
  -4  -3   7      577.46      620.89     10.13 o
  -3  -3   7      154.94      158.68      9.06 o
  -2  -3   7     1300.16     1420.61     16.35 o
  -1  -3   7     1334.14     1185.42     10.99 o
   0  -3   7      876.59      792.38     11.27 o
   1  -3   7      140.58      107.68      7.07 o
   2  -3   7      703.92      729.66     16.55 o
   3  -3   7      413.51      510.27     14.80 o
   4  -3   7       51.91       55.86      7.00 o
   5  -3   7        2.20        3.24      6.08 o
   6  -3   7      245.44      242.84     13.64 o
   7  -3   7       35.43       29.16     10.63 o
   8  -3   7       13.56       17.85     11.82 o
   9  -3   7        1.79       -0.74     16.46 o
  -9  -2   7      116.11      141.08     13.68 o
  -8  -2   7        2.25        6.76      9.74 o
  -7  -2   7        4.31       18.55      8.58 o
  -6  -2   7       56.15       75.37      9.53 o
  -5  -2   7       55.40       42.19      9.35 o
  -4  -2   7     1189.40     1172.28     13.30 o
  -3  -2   7     1661.47     1743.57     27.52 o
  -2  -2   7     2561.40     2458.25     20.76 o
  -1  -2   7        0.21        3.68      4.16 o
   0  -2   7     1800.21     1767.99     45.24 o
   1  -2   7      115.33      106.97      4.42 o
   2  -2   7     5199.44     5721.21     31.39 o
   3  -2   7       10.81        4.48      5.10 o
   4  -2   7      870.56      823.11     10.78 o
   5  -2   7       13.97       21.61      5.02 o
   6  -2   7      337.24      312.59     11.90 o
   7  -2   7       40.01       47.54      9.39 o
   8  -2   7        5.46        6.79     12.23 o
   9  -2   7       34.14       61.57     13.33 o
  -9  -1   7        6.73       26.38     12.94 o
  -8  -1   7        1.30        9.12      9.45 o
  -7  -1   7       24.42       26.01      9.48 o
  -6  -1   7       48.55       76.78      9.89 o
  -5  -1   7      125.72      142.12      8.34 o
  -4  -1   7     2960.88     2987.36     26.32 o
  -3  -1   7       30.01       21.04      3.58 o
  -2  -1   7        4.38       14.86      3.11 o
  -1  -1   7     3020.73     3415.21     19.24 o
   0  -1   7     1081.41     1042.01     13.12 o
   1  -1   7     2307.00     2191.73     11.37 o
   2  -1   7      494.94      558.33      7.81 o
   3  -1   7       43.99       52.97      5.75 o
   4  -1   7      851.40      820.04      9.46 o
   5  -1   7       12.23       14.42      3.25 o
   6  -1   7      661.76      716.73     16.98 o
   7  -1   7      223.81      245.12     12.36 o
   8  -1   7        6.12       24.49     11.57 o
   9  -1   7      221.53      230.44     17.01 o
  -9   0   7      646.55      637.52     22.53 o
  -8   0   7      119.55      129.01     11.06 o
  -7   0   7      100.49       96.85      9.49 o
  -6   0   7        0.18        2.17      8.48 o
  -5   0   7      411.17      398.92     13.99 o
  -4   0   7       47.01       47.09      5.95 o
  -3   0   7        6.32        3.34      3.61 o
  -2   0   7     1156.59     1109.43      9.43 o
  -1   0   7     6457.11     6134.23     18.19 o
   0   0   7     4464.50     4634.91     44.06 o
   1   0   7     1598.09     1717.55      8.58 o
   2   0   7      220.13      246.00      5.37 o
   3   0   7       39.23       63.22      4.87 o
   4   0   7        0.08       10.94      5.87 o
   5   0   7       51.40       60.43      7.53 o
   6   0   7      283.68      278.57     11.48 o
   7   0   7      357.96      360.16     13.24 o
   8   0   7        1.30       12.24     11.32 o
   9   0   7        0.04        0.78     11.90 o
  -9   1   7      135.89      159.85     15.71 o
  -8   1   7       76.79       83.23     10.96 o
  -7   1   7        4.43        7.10      8.46 o
  -6   1   7     1639.44     1629.34     21.55 o
  -5   1   7        2.97        8.50      4.34 o
  -4   1   7      186.55      206.50      7.46 o
  -3   1   7        0.59       14.07      5.16 o
  -2   1   7       26.46       27.94      4.01 o
  -1   1   7     2451.39     2639.74     14.62 o
   0   1   7      570.14      665.75     12.21 o
   1   1   7      166.55      158.86      5.66 o
   2   1   7      307.24      274.28      7.64 o
   3   1   7        0.36        3.64      2.30 o
   4   1   7       39.75       32.63      5.68 o
   5   1   7       39.29       35.67      7.24 o
   6   1   7      166.34      166.67      8.67 o
   7   1   7      298.56      311.29     15.74 o
   8   1   7        5.25       11.64     12.17 o
   9   1   7        8.29       13.07     13.32 o
  -9   2   7        8.81       13.69     12.14 o
  -8   2   7      172.27      180.60     23.21 o
  -7   2   7       38.09       47.80      8.89 o
  -6   2   7      613.22      604.15     17.39 o
  -5   2   7      250.29      241.04      8.12 o
  -4   2   7      807.55      783.95     12.04 o
  -3   2   7      220.46      208.89      9.31 o
  -2   2   7      952.27      869.91     11.43 o
  -1   2   7      541.53      570.58      8.54 o
   0   2   7     2340.76     2296.67     34.35 o
   1   2   7      770.50      862.82     11.59 o
   2   2   7       62.18       56.15      4.57 o
   3   2   7      608.08      627.15     15.79 o
   4   2   7      177.00      151.81      6.95 o
   5   2   7      346.95      363.04     10.67 o
   6   2   7       21.19       21.65      6.77 o
   7   2   7       87.01       89.38     10.55 o
   8   2   7      128.23      117.42     13.63 o
   9   2   7       20.24       25.93     13.11 o
  -9   3   7       61.85       63.28     16.09 o
  -8   3   7      355.46      348.12     20.92 o
  -7   3   7       26.55       38.54      9.65 o
  -6   3   7      106.03      110.24     15.02 o
  -5   3   7        5.74       13.88      6.92 o
  -4   3   7     2148.19     2193.94     22.10 o
  -3   3   7      321.09      309.82     10.46 o
  -2   3   7      702.05      658.43     13.06 o
  -1   3   7     3513.73     3725.47     24.86 o
   0   3   7     2326.03     2267.32     34.60 o
   1   3   7     2031.01     2132.36     34.24 o
   2   3   7       27.06       18.67      4.46 o
   3   3   7       13.44       12.03      2.78 o
   4   3   7      106.60      108.09      6.37 o
   5   3   7       60.52       57.07      8.54 o
   6   3   7      900.40      857.18     17.22 o
   7   3   7        3.94        6.65      9.22 o
   8   3   7        0.03        6.19     12.55 o
   9   3   7      180.56      189.23     15.24 o
  -9   4   7       61.14       63.85     18.52 o
  -8   4   7      131.30      161.88     16.84 o
  -7   4   7        4.76       17.19     14.26 o
  -6   4   7      271.51      267.53     17.08 o
  -5   4   7     1923.00     1851.82     32.61 o
  -4   4   7       69.97       68.18      8.66 o
  -3   4   7      345.41      419.64     15.63 o
  -2   4   7      357.30      340.16      9.39 o
  -1   4   7      309.12      385.98     12.38 o
   0   4   7      188.14      196.30      9.24 o
   1   4   7      223.92      247.24      5.82 o
   2   4   7      387.69      374.70      9.10 o
   3   4   7       23.77       23.73      3.49 o
   4   4   7        0.43        7.04      7.63 o
   5   4   7       23.81       30.64      8.50 o
   6   4   7       25.75       28.23      8.72 o
   7   4   7        9.77       12.25     10.75 o
   8   4   7      365.36      296.05     16.81 o
  -9   5   7        1.44       13.06     15.66 o
  -8   5   7        0.68        8.32     14.97 o
  -7   5   7      364.70      381.90     16.14 o
  -6   5   7      669.77      716.91     14.49 o
  -5   5   7       17.03       14.47      7.49 o
  -4   5   7      499.45      491.63     17.08 o
  -3   5   7      441.76      442.93     10.84 o
  -2   5   7       58.09       50.47      3.66 o
  -1   5   7       74.82       64.99      4.38 o
   0   5   7        1.71        3.75      4.08 o
   1   5   7      158.92      179.81      5.83 o
   2   5   7      318.02      284.72      6.24 o
   3   5   7       20.44       17.94      4.15 o
   4   5   7      203.05      196.64     11.32 o
   5   5   7       91.20      100.19     10.00 o
   6   5   7        4.18       11.60      8.68 o
   7   5   7        6.87       20.13     11.73 o
   8   5   7       48.71       51.05     14.66 o
  -9   6   7      524.91      544.94     29.55 o
  -8   6   7        2.40       12.20     15.32 o
  -7   6   7        8.31       14.93     15.39 o
  -6   6   7      248.21      210.96     10.42 o
  -5   6   7       49.40       48.07      8.16 o
  -4   6   7      113.46      125.89      8.55 o
  -3   6   7       92.55       80.15      4.60 o
  -2   6   7      233.86      257.45     11.78 o
  -1   6   7     1740.42     1640.22     20.54 o
   0   6   7       40.35       55.36      5.25 o
   1   6   7      125.92      141.16      6.27 o
   2   6   7      140.09      136.59      6.87 o
   3   6   7     2599.83     2572.66     24.64 o
   4   6   7        2.08        3.32      8.58 o
   5   6   7       41.92       39.38      9.14 o
   6   6   7      167.04      176.05     11.14 o
   7   6   7       75.52       78.16     16.04 o
   8   6   7        0.13       -6.25     15.06 o
  -9   7   7        0.85       14.58     16.91 o
  -8   7   7       39.51       44.16     16.78 o
  -7   7   7      170.78      199.83     19.15 o
  -6   7   7       94.62      106.08     11.33 o
  -5   7   7        0.02        1.57      8.78 o
  -4   7   7      730.17      704.88     17.61 o
  -3   7   7      106.08      120.68     14.17 o
  -2   7   7      140.08      148.14     11.36 o
  -1   7   7      430.12      446.12     13.44 o
   0   7   7      389.61      415.18     12.69 o
   1   7   7       11.30        9.64      6.97 o
   2   7   7       38.51       44.61      6.05 o
   3   7   7     1533.84     1490.75     25.04 o
   4   7   7      171.92      174.94     13.32 o
   5   7   7       55.35       68.06     11.36 o
   6   7   7        2.54        8.22     10.34 o
   7   7   7        4.69       12.70     15.02 o
   8   7   7       23.61       25.74     20.40 o
  -9   8   7      111.72      133.98     18.16 o
  -8   8   7      543.02      488.89     26.22 o
  -7   8   7        2.98        5.84     14.19 o
  -6   8   7      444.43      441.96     21.13 o
  -5   8   7       34.08       35.32     11.64 o
  -4   8   7     1640.34     1616.59     34.80 o
  -3   8   7      558.59      579.31     17.18 o
  -2   8   7      369.95      357.16     14.70 o
  -1   8   7       86.82       84.51     10.51 o
   0   8   7      492.20      531.05     14.58 o
   1   8   7       22.15       34.51      7.79 o
   2   8   7      129.79      119.59      7.57 o
   3   8   7       64.27       75.56      8.93 o
   4   8   7      754.27      750.68     19.90 o
   5   8   7       97.60       89.32     12.17 o
   6   8   7       89.71      103.86     13.00 o
   7   8   7       67.14       57.56     17.22 o
  -8   9   7      114.13      118.23     40.71 o
  -7   9   7       49.00       34.67     14.29 o
  -6   9   7       73.03       78.17     16.22 o
  -5   9   7       33.68       30.36     10.76 o
  -4   9   7      420.63      405.16     17.15 o
  -3   9   7      871.27      847.11     20.41 o
  -2   9   7      126.15      126.02     14.81 o
  -1   9   7      111.55      104.04     11.95 o
   0   9   7       73.31       70.10      9.63 o
   1   9   7      186.67      190.54     10.19 o
   2   9   7      597.32      570.75     14.74 o
   3   9   7        8.06        6.89      7.96 o
   4   9   7      401.19      371.39     16.29 o
   5   9   7       21.87       27.78     11.63 o
   6   9   7      188.86      197.28     15.40 o
   7   9   7        0.00       -3.07     16.95 o
  -8  10   7      123.34      135.16     19.57 o
  -7  10   7       80.76       56.46     16.51 o
  -6  10   7      100.74      101.47     13.20 o
  -5  10   7      366.62      361.68     17.12 o
  -4  10   7      108.20       93.32     12.77 o
  -3  10   7      703.60      717.88     19.94 o
  -2  10   7      628.89      606.93     23.11 o
  -1  10   7        1.10        3.36     10.86 o
   0  10   7      657.76      679.35     18.14 o
   1  10   7        7.39        8.72      8.64 o
   2  10   7       85.37      104.41      8.65 o
   3  10   7       11.87        9.14      8.67 o
   4  10   7      101.99      108.44     13.76 o
   5  10   7      108.69      106.00     14.28 o
   6  10   7        9.09       19.86     11.84 o
  -7  11   7       61.52       54.25     16.99 o
  -6  11   7      125.82      150.97     14.73 o
  -5  11   7      219.92      190.91     14.49 o
  -4  11   7       16.82       22.84     11.39 o
  -3  11   7       95.94       97.47     13.10 o
  -2  11   7        7.93       14.78     14.28 o
  -1  11   7      872.40      826.69     21.07 o
   0  11   7       13.08       12.01     11.10 o
   1  11   7      342.30      320.31     12.94 o
   2  11   7      662.57      604.16     13.88 o
   3  11   7      125.99      129.55     13.89 o
   4  11   7       24.60       16.29     11.73 o
   5  11   7       58.03       74.19     13.10 o
   6  11   7       53.12       81.71     24.55 o
  -7  12   7      120.57      126.63     22.77 o
  -6  12   7       13.26       23.05     12.70 o
  -5  12   7      231.43      240.46     16.23 o
  -4  12   7       18.39       22.67     12.07 o
  -3  12   7       28.22       33.80     12.01 o
  -2  12   7      120.73      139.02     17.27 o
  -1  12   7       93.14      103.95     15.68 o
   0  12   7     1873.98     1805.70     29.18 o
   1  12   7      352.39      326.22     13.43 o
   2  12   7      264.57      263.33     13.15 o
   3  12   7      316.46      332.55     17.88 o
   4  12   7       45.39       45.28     12.92 o
   5  12   7       21.55       24.89     12.66 o
  -6  13   7        6.76       10.62     12.87 o
  -5  13   7      109.39      132.97     14.31 o
  -4  13   7       26.10       32.80     12.79 o
  -3  13   7       29.05       23.38     12.11 o
  -2  13   7        7.99       15.49     15.85 o
  -1  13   7      257.75      248.57     18.87 o
   0  13   7      102.59       94.18     14.90 o
   1  13   7       22.38       29.74      9.96 o
   2  13   7      101.99      118.72     12.42 o
   3  13   7      347.68      333.35     18.73 o
   4  13   7       13.71       16.45     13.05 o
  -5  14   7      383.91      419.28     26.76 o
  -4  14   7       82.14       76.62     14.16 o
  -3  14   7      282.07      274.77     17.06 o
  -2  14   7       21.31       30.02     12.60 o
  -1  14   7       17.43        9.93     14.73 o
   0  14   7      227.68      233.85     18.68 o
   1  14   7        8.84       13.35     12.14 o
   2  14   7       19.51       33.99     11.44 o
   3  14   7        5.27       12.30     13.45 o
  -4  15   7       16.45       24.72     17.30 o
  -3  15   7        0.10        7.55     17.11 o
  -2  15   7      311.68      316.55     22.47 o
  -1  15   7        0.22       -2.90     15.95 o
   0  15   7       63.52       71.87     16.13 o
   1  15   7       20.80       37.82     16.86 o
   2  15   7        1.02        9.91     13.84 o
  -2  16   7        0.16       15.99     17.86 o
  -1  16   7        7.53        2.53     17.77 o
   1 -16   8       48.47       42.39     19.56 o
  -2 -15   8       51.45       21.03     17.48 o
  -1 -15   8        0.69       15.60     19.17 o
   0 -15   8      141.16      158.84     29.74 o
   1 -15   8        0.74       -2.84     12.64 o
   2 -15   8       21.39       16.30     13.30 o
   3 -15   8      197.27      229.74     17.92 o
   4 -15   8       49.14       44.86     19.93 o
  -3 -14   8        1.16        1.60     12.31 o
  -2 -14   8        1.15        8.08     17.10 o
  -1 -14   8       99.27      101.43     20.00 o
   0 -14   8      181.48      159.45     35.36 o
   1 -14   8      140.66      159.87     16.30 o
   2 -14   8      246.49      241.01     17.47 o
   3 -14   8       20.33       34.34     13.64 o
   4 -14   8       41.45       65.73     14.96 o
   5 -14   8       63.08       68.73     14.27 o
  -4 -13   8      146.74      143.38     15.79 o
  -3 -13   8        1.88        2.90     11.63 o
  -2 -13   8        1.54       22.71     11.86 o
  -1 -13   8       53.97       55.55     18.43 o
   0 -13   8      149.55      167.21     20.63 o
   1 -13   8      207.21      210.99     15.93 o
   2 -13   8        0.20        4.53     12.41 o
   3 -13   8       23.76       28.16     12.52 o
   4 -13   8      110.72      104.41     14.06 o
   5 -13   8       91.31      108.79     14.19 o
   6 -13   8        0.01        0.29     13.75 o
  -5 -12   8       43.69       49.06     19.65 o
  -4 -12   8      309.45      295.42     21.32 o
  -3 -12   8       10.88       22.44     11.71 o
  -2 -12   8       43.50       50.35     11.89 o
  -1 -12   8       15.39       13.76     12.20 o
   0 -12   8       13.97       27.91     11.39 o
   1 -12   8      362.24      389.19     23.49 o
   2 -12   8       19.90       30.98     12.44 o
   3 -12   8        0.02        1.60     12.17 o
   4 -12   8      291.73      319.66     16.96 o
   5 -12   8      434.85      440.23     19.25 o
   6 -12   8        2.10        4.68     13.17 o
  -6 -11   8       42.96       34.47     17.45 o
  -5 -11   8        8.93       13.33     16.04 o
  -4 -11   8        0.00       14.42     13.43 o
  -3 -11   8       50.05       41.93     14.61 o
  -2 -11   8       72.80       97.47     14.66 o
  -1 -11   8        1.31        2.90      9.44 o
   0 -11   8      494.37      481.19     17.15 o
   1 -11   8        0.39        9.11      9.80 o
   2 -11   8      668.64      668.59     28.33 o
   3 -11   8       10.53       19.41     11.27 o
   4 -11   8      500.07      492.72     18.49 o
   5 -11   8        0.11        5.62     11.71 o
   6 -11   8      202.05      201.92     19.85 o
   7 -11   8       74.05       95.11     19.83 o
  -7 -10   8       77.14       91.26     19.57 o
  -6 -10   8        0.71        0.09     14.63 o
  -5 -10   8       35.51       45.49     14.06 o
  -4 -10   8      233.12      200.25     14.82 o
  -3 -10   8       72.37       69.89     12.75 o
  -2 -10   8      153.84      160.00     13.85 o
  -1 -10   8       41.33       44.05     11.59 o
   0 -10   8      237.08      238.71     11.76 o
   1 -10   8      117.76      124.27      9.59 o
   2 -10   8      470.56      456.97     11.44 o
   3 -10   8      883.92      875.33     21.81 o
   4 -10   8       40.90       30.03     11.27 o
   5 -10   8      209.82      204.93     15.22 o
   6 -10   8      137.17      151.12     13.54 o
   7 -10   8       21.34       27.65     14.09 o
  -7  -9   8        1.31       11.35     17.13 o
  -6  -9   8        1.46       20.69     15.71 o
  -5  -9   8       20.25       32.21     13.29 o
  -4  -9   8       92.98      106.07     14.79 o
  -3  -9   8     1300.49     1250.29     24.61 o
  -2  -9   8       92.91       75.93     11.78 o
  -1  -9   8       29.76       39.93     11.61 o
   0  -9   8      214.39      201.26     12.07 o
   1  -9   8       40.30       46.74      8.34 o
   2  -9   8       35.68       33.84      7.10 o
   3  -9   8      379.91      391.35     12.42 o
   4  -9   8     1091.47     1072.69     22.85 o
   5  -9   8        3.12       -0.75     10.70 o
   6  -9   8        1.02        4.88     10.84 o
   7  -9   8      214.39      207.88     19.74 o
   8  -9   8      209.14      238.26     20.84 o
  -7  -8   8      533.78      530.79     42.69 o
  -6  -8   8      582.24      518.09     23.86 o
  -5  -8   8      628.75      616.15     20.64 o
  -4  -8   8      143.58      167.20     13.91 o
  -3  -8   8        5.86       18.35     11.70 o
  -2  -8   8      371.53      369.38     14.91 o
  -1  -8   8      663.62      700.42     18.33 o
   0  -8   8      394.36      348.80     16.88 o
   1  -8   8      264.52      261.70     11.34 o
   2  -8   8      149.02      161.03      8.26 o
   3  -8   8     1104.19     1067.33     19.89 o
   4  -8   8       71.90       71.75     11.27 o
   5  -8   8      579.44      546.08     17.57 o
   6  -8   8       30.87       29.49     10.69 o
   7  -8   8      100.36       89.66     15.89 o
   8  -8   8      344.76      348.76     21.48 o
  -8  -7   8       14.74       30.67     17.22 o
  -7  -7   8      133.24      128.34     15.31 o
  -6  -7   8      235.12      246.96     16.49 o
  -5  -7   8       53.46       55.96      9.19 o
  -4  -7   8      286.94      313.29     11.83 o
  -3  -7   8       53.36       53.73      7.15 o
  -2  -7   8       46.28       35.37      4.75 o
  -1  -7   8       52.02       43.67      4.14 o
   0  -7   8      887.10      918.76     17.76 o
   1  -7   8      705.88      739.82     15.31 o
   2  -7   8      126.96      128.07      6.57 o
   3  -7   8      263.51      247.52      9.75 o
   4  -7   8        2.13       10.05      9.12 o
   5  -7   8       29.60       40.23     14.64 o
   6  -7   8      848.39      814.27     28.34 o
   7  -7   8        1.99        7.81     12.95 o
   8  -7   8       88.04       97.59     16.30 o
  -8  -6   8       84.60       83.27     18.83 o
  -7  -6   8      226.41      227.54     14.14 o
  -6  -6   8      258.46      251.01     12.74 o
  -5  -6   8        7.76       13.98      8.44 o
  -4  -6   8      225.22      234.25     10.91 o
  -3  -6   8      910.80      927.07     15.09 o
  -2  -6   8        6.43        4.78      4.16 o
  -1  -6   8     1956.37     1992.63     18.27 o
   0  -6   8      216.40      219.72      5.91 o
   1  -6   8       32.21       55.50      8.45 o
   2  -6   8       97.93       85.86      6.29 o
   3  -6   8       43.34       53.71      7.76 o
   4  -6   8      354.77      384.68     11.02 o
   5  -6   8      141.49      161.34     15.03 o
   6  -6   8      113.95      130.14     15.81 o
   7  -6   8      291.96      330.20     20.00 o
   8  -6   8       22.84       21.90     12.91 o
   9  -6   8      129.21      152.47     22.22 o
  -8  -5   8      548.64      563.39     18.53 o
  -7  -5   8      261.39      252.48     14.07 o
  -6  -5   8       57.91       48.69     10.08 o
  -5  -5   8       40.21       53.09      9.23 o
  -4  -5   8        5.85        8.41      7.67 o
  -3  -5   8       50.54       53.89      7.77 o
  -2  -5   8     1448.35     1509.75     21.26 o
  -1  -5   8      391.27      311.03     10.11 o
   0  -5   8        5.02        5.62      4.90 o
   1  -5   8      763.30      764.67     14.44 o
   2  -5   8       18.61       19.44      7.44 o
   3  -5   8       37.72       52.40      7.75 o
   4  -5   8      492.68      458.40     11.71 o
   5  -5   8       83.20       93.65     12.57 o
   6  -5   8       12.34       23.55     12.97 o
   7  -5   8       49.79       55.03     14.45 o
   8  -5   8      374.49      362.54     18.36 o
   9  -5   8       18.47       23.70     16.73 o
  -9  -4   8       33.04       46.31     12.41 o
  -8  -4   8        0.98       12.00     10.29 o
  -7  -4   8       11.30       10.51      9.44 o
  -6  -4   8      855.88      844.28     18.39 o
  -5  -4   8      534.99      543.57     14.65 o
  -4  -4   8       74.19       81.10      8.60 o
  -3  -4   8        1.41       14.15      7.25 o
  -2  -4   8      252.32      274.99      6.75 o
  -1  -4   8       60.84       55.37      5.05 o
   0  -4   8      569.32      613.35     13.52 o
   1  -4   8     1687.38     1942.25     23.24 o
   2  -4   8      754.63      670.42     13.43 o
   3  -4   8      163.48      146.00      7.44 o
   4  -4   8      129.75      145.42      8.41 o
   5  -4   8       17.26       21.44      7.51 o
   6  -4   8      188.14      176.79     13.37 o
   7  -4   8       27.86       33.57     10.57 o
   8  -4   8        0.02        3.50     15.82 o
   9  -4   8        8.55        9.26     14.33 o
  -9  -3   8        0.46        5.41     10.27 o
  -8  -3   8      101.90      102.23     12.27 o
  -7  -3   8      430.86      396.17     14.69 o
  -6  -3   8      214.23      238.25     11.99 o
  -5  -3   8       73.84      100.38      9.87 o
  -4  -3   8      378.52      459.84     12.35 o
  -3  -3   8      739.02      739.12     14.69 o
  -2  -3   8      671.52      720.55     10.64 o
  -1  -3   8      940.30     1077.72     11.16 o
   0  -3   8      312.11      290.03      9.81 o
   1  -3   8      259.05      300.93      8.08 o
   2  -3   8     1872.12     1949.97     25.00 o
   3  -3   8      712.86      765.59     15.14 o
   4  -3   8        1.14        5.02      6.21 o
   5  -3   8      411.56      384.23     10.33 o
   6  -3   8      297.22      298.85     14.12 o
   7  -3   8      216.20      245.42     13.95 o
   8  -3   8       92.71      113.23     18.34 o
   9  -3   8        9.59        6.46     17.26 o
  -9  -2   8       61.55       56.30     12.13 o
  -8  -2   8       58.39       50.42     10.53 o
  -7  -2   8      202.94      232.20     12.54 o
  -6  -2   8        5.31       13.87      9.37 o
  -5  -2   8      979.65      976.03     17.20 o
  -4  -2   8      650.75      655.28     13.60 o
  -3  -2   8     2697.14     2584.87     24.29 o
  -2  -2   8      368.99      327.61      7.02 o
  -1  -2   8       30.94       39.65      4.95 o
   0  -2   8       42.88       58.46      8.88 o
   1  -2   8       13.53       20.07      4.05 o
   2  -2   8       88.08       65.98      8.58 o
   3  -2   8        0.78        8.22      7.48 o
   4  -2   8      112.01      132.36      7.02 o
   5  -2   8      616.68      619.68     10.18 o
   6  -2   8       10.87        7.94      8.58 o
   7  -2   8      866.66      837.17     21.19 o
   8  -2   8      111.97      123.42     14.55 o
   9  -2   8       95.36      103.84     15.23 o
  -9  -1   8       19.83       22.54     12.15 o
  -8  -1   8       23.23       28.24     10.22 o
  -7  -1   8      708.80      699.17     17.19 o
  -6  -1   8        3.09        8.51      8.66 o
  -5  -1   8       98.98      121.55      9.45 o
  -4  -1   8      220.89      240.87      9.02 o
  -3  -1   8      283.13      268.43      6.85 o
  -2  -1   8     1598.86     1539.48     13.41 o
  -1  -1   8       81.65       94.68      4.57 o
   0  -1   8     1616.45     1630.34     33.05 o
   1  -1   8     2608.44     2496.96     13.68 o
   2  -1   8      691.91      728.16     11.18 o
   3  -1   8        8.53       24.50      5.34 o
   4  -1   8     1068.58     1086.26     18.00 o
   5  -1   8     2799.64     2901.32     25.09 o
   6  -1   8        6.83        5.07      8.25 o
   7  -1   8      236.00      251.98     15.04 o
   8  -1   8        9.11       10.72     10.72 o
   9  -1   8      339.94      333.28     18.62 o
  -9   0   8      109.23      128.85     15.34 o
  -8   0   8       11.58       15.53      9.25 o
  -7   0   8       59.71       57.69      9.55 o
  -6   0   8      403.39      394.59     13.29 o
  -5   0   8      280.42      275.33     10.89 o
  -4   0   8        8.04       14.10      4.00 o
  -3   0   8     1866.64     1914.24     16.97 o
  -2   0   8     3130.76     3093.13     14.80 o
  -1   0   8      616.99      654.15      8.34 o
   0   0   8     7262.54     7711.99     49.99 o
   1   0   8      717.41      714.62      7.37 o
   2   0   8     2991.51     3090.05     28.57 o
   3   0   8       31.28       38.84      4.82 o
   4   0   8     1057.11     1077.42     17.28 o
   5   0   8      114.70      109.73      7.57 o
   6   0   8      683.36      656.79     14.55 o
   7   0   8      106.32      106.90     12.90 o
   8   0   8      359.44      329.57     17.00 o
   9   0   8        2.00       17.54     12.92 o
  -9   1   8        5.69       26.21     12.32 o
  -8   1   8      279.04      263.68     13.27 o
  -7   1   8       90.22       69.12      9.44 o
  -6   1   8      109.84      100.07      9.42 o
  -5   1   8       70.21       66.27      5.75 o
  -4   1   8     1074.73     1071.12     13.93 o
  -3   1   8     2546.51     2712.27     17.32 o
  -2   1   8     1416.02     1413.98     16.60 o
  -1   1   8        6.44        6.41      3.13 o
   0   1   8     4016.65     3946.09     27.06 o
   1   1   8     1809.26     1795.26     23.08 o
   2   1   8       63.02       75.68      5.30 o
   3   1   8        4.47        2.80      2.40 o
   4   1   8        9.98        7.59      5.24 o
   5   1   8     1027.91     1061.46     14.02 o
   6   1   8       92.11      113.73     10.39 o
   7   1   8       80.14      110.50     13.36 o
   8   1   8      209.76      226.51     15.18 o
   9   1   8       33.59       30.97     13.40 o
  -9   2   8       56.71       63.27     13.10 o
  -8   2   8       14.11       20.27      9.98 o
  -7   2   8       31.26       30.72      8.72 o
  -6   2   8       63.03       60.65      9.27 o
  -5   2   8       10.48        7.32      6.07 o
  -4   2   8     2873.98     2962.42     25.42 o
  -3   2   8        1.62       11.04      6.26 o
  -2   2   8      597.19      551.12      9.39 o
  -1   2   8    11720.20    12144.96     73.89 o
   0   2   8      959.42     1074.42     21.14 o
   1   2   8      100.19      142.17      6.24 o
   2   2   8      649.96      592.52      9.12 o
   3   2   8     2575.98     2605.00     25.67 o
   4   2   8       82.70       94.03      5.88 o
   5   2   8      103.20      108.36      7.16 o
   6   2   8      350.23      373.16     13.32 o
   7   2   8        0.04        8.93      9.19 o
   8   2   8       16.89       16.43     11.60 o
   9   2   8        4.30        9.26     13.60 o
  -9   3   8        4.14       -1.02     14.92 o
  -8   3   8      660.97      652.88     25.88 o
  -7   3   8      440.12      395.13     15.60 o
  -6   3   8      343.44      317.29     14.30 o
  -5   3   8        0.70        5.47      7.13 o
  -4   3   8     1417.25     1358.25     18.94 o
  -3   3   8      148.64      152.56      8.24 o
  -2   3   8     1261.93     1274.23     20.14 o
  -1   3   8     3033.42     3469.91     30.41 o
   0   3   8        7.26        4.88      4.80 o
   1   3   8      379.43      380.58      9.14 o
   2   3   8       36.73       29.27      4.73 o
   3   3   8       15.09       14.69      6.49 o
   4   3   8      776.69      806.42     15.02 o
   5   3   8     1110.46     1052.66     19.35 o
   6   3   8     1196.57     1112.27     19.49 o
   7   3   8      113.57      121.30     10.82 o
   8   3   8        1.04       -2.18     12.50 o
  -9   4   8      132.51      110.12     17.99 o
  -8   4   8      135.41      125.88     15.85 o
  -7   4   8      374.39      363.68     15.08 o
  -6   4   8      193.47      187.70     12.49 o
  -5   4   8       33.80       42.96      8.40 o
  -4   4   8      185.38      167.46     10.13 o
  -3   4   8      214.43      195.71     10.37 o
  -2   4   8     2395.30     2403.34     20.53 o
  -1   4   8     1255.32     1297.64     13.97 o
   0   4   8        0.19        3.91      4.71 o
   1   4   8     2814.73     2989.70     26.72 o
   2   4   8      904.25      859.84     14.65 o
   3   4   8       58.81       61.21      5.09 o
   4   4   8       87.92       94.00      9.00 o
   5   4   8        3.01        3.35      8.42 o
   6   4   8      191.14      174.25     11.22 o
   7   4   8      154.53      140.48     11.11 o
   8   4   8       41.57       47.66     12.67 o
  -9   5   8        5.38        8.69     15.04 o
  -8   5   8       32.62       33.60     16.40 o
  -7   5   8       27.92       29.47      9.38 o
  -6   5   8     6066.80     5764.28     38.69 o
  -5   5   8        2.56        9.23      7.68 o
  -4   5   8      159.63      157.73      9.37 o
  -3   5   8     1185.83     1131.86     12.47 o
  -2   5   8      737.53      764.88     15.64 o
  -1   5   8      168.44      177.87      5.97 o
   0   5   8      317.01      335.49      8.04 o
   1   5   8     2438.45     2439.31     16.39 o
   2   5   8      628.98      496.83     18.74 o
   3   5   8       10.38       14.16      3.57 o
   4   5   8      882.89      834.97     16.10 o
   5   5   8      145.51      142.31     10.48 o
   6   5   8       68.11       75.35     10.13 o
   7   5   8       26.37       49.61     12.08 o
   8   5   8        5.02       14.42     11.83 o
  -9   6   8       69.36       62.83     16.76 o
  -8   6   8        0.98        5.17     15.93 o
  -7   6   8       53.01       61.93     16.47 o
  -6   6   8     2008.94     1934.12     19.90 o
  -5   6   8       39.49       53.10      8.42 o
  -4   6   8      165.18      172.50      9.74 o
  -3   6   8       93.43       80.72      4.87 o
  -2   6   8      157.43      146.46      9.24 o
  -1   6   8      396.05      406.37     12.51 o
   0   6   8     2925.33     2994.40     38.40 o
   1   6   8     1025.51     1001.94     12.10 o
   2   6   8       48.75       54.90      4.79 o
   3   6   8      504.08      532.66     18.70 o
   4   6   8      167.44      168.60     10.45 o
   5   6   8       27.83       37.95      9.23 o
   6   6   8        7.40        7.81      9.25 o
   7   6   8        2.45        8.45     12.07 o
   8   6   8        0.26        1.70     16.01 o
  -9   7   8       41.55       55.75     19.36 o
  -8   7   8       43.66       68.13     21.48 o
  -7   7   8        0.66        0.62     13.86 o
  -6   7   8      271.46      269.36     11.59 o
  -5   7   8       23.75       20.22      7.84 o
  -4   7   8      789.57      773.14     15.00 o
  -3   7   8     2056.78     2035.77     30.51 o
  -2   7   8      100.80      107.35      9.37 o
  -1   7   8     1207.61     1240.60     17.43 o
   0   7   8     1645.78     1609.54     31.72 o
   1   7   8      196.57      219.00      7.08 o
   2   7   8        6.05       12.75      6.15 o
   3   7   8      228.59      209.51      8.58 o
   4   7   8      650.19      642.45     15.36 o
   5   7   8      222.86      223.72     11.82 o
   6   7   8        0.00       -3.01     11.35 o
   7   7   8       38.76       38.58     15.47 o
  -8   8   8      223.74      210.38     19.98 o
  -7   8   8        0.07        1.97     15.41 o
  -6   8   8      119.66      113.96     12.09 o
  -5   8   8      208.82      204.24     13.61 o
  -4   8   8     2536.19     2333.18     29.11 o
  -3   8   8     1921.81     1858.68     26.51 o
  -2   8   8      266.71      286.08     12.14 o
  -1   8   8      428.46      445.78     12.83 o
   0   8   8      181.06      184.35      9.86 o
   1   8   8       23.55       20.54      7.37 o
   2   8   8     1173.83     1152.40     14.75 o
   3   8   8     2988.86     2852.07     26.55 o
   4   8   8      317.37      299.01     15.45 o
   5   8   8      288.77      291.69     16.32 o
   6   8   8       16.65       14.53     11.18 o
   7   8   8        3.31       -4.47     16.75 o
  -8   9   8      215.83      217.93     20.59 o
  -7   9   8      165.88      188.02     22.96 o
  -6   9   8        9.58       18.17     11.19 o
  -5   9   8        0.67       -2.50     12.46 o
  -4   9   8      196.46      180.03     13.86 o
  -3   9   8     1311.04     1299.33     31.75 o
  -2   9   8     5832.86     5577.32     39.30 o
  -1   9   8      392.18      373.72     12.96 o
   0   9   8      579.48      554.01     15.94 o
   1   9   8      644.85      638.51     14.21 o
   2   9   8        3.22        6.34      6.73 o
   3   9   8      439.54      427.37     13.31 o
   4   9   8        1.98       14.19     12.04 o
   5   9   8      198.37      175.04     14.53 o
   6   9   8       28.72       42.59     12.62 o
   7   9   8       15.42       14.24     16.52 o
  -8  10   8        6.63       10.45     16.49 o
  -7  10   8       46.74       55.79     16.86 o
  -6  10   8       45.51       40.91     14.83 o
  -5  10   8      383.99      362.25     17.59 o
  -4  10   8      131.61       98.51     12.40 o
  -3  10   8       12.79       30.85     11.60 o
  -2  10   8     2626.46     2573.82     82.40 o
  -1  10   8        6.62       21.75      9.99 o
   0  10   8      256.85      215.70     17.55 o
   1  10   8        5.36        6.67      8.36 o
   2  10   8       38.97       55.64      9.93 o
   3  10   8      370.17      416.78     17.56 o
   4  10   8      817.00      774.15     30.83 o
   5  10   8       19.96       29.25     12.75 o
   6  10   8       57.20       90.12     13.63 o
  -7  11   8      675.89      750.15     43.05 o
  -6  11   8      632.36      578.95     26.12 o
  -5  11   8      368.22      372.30     17.83 o
  -4  11   8       31.28       29.52     12.21 o
  -3  11   8       14.37       33.31     11.91 o
  -2  11   8      286.32      261.55     17.72 o
  -1  11   8      861.21      819.74     22.08 o
   0  11   8      960.16      978.69     19.35 o
   1  11   8     1193.80     1165.07     25.82 o
   2  11   8       43.88       75.18     10.38 o
   3  11   8      123.32      144.23     14.96 o
   4  11   8      143.27      149.48     14.81 o
   5  11   8      144.14      173.38     15.99 o
  -7  12   8        2.09        2.70     15.33 o
  -6  12   8       15.96       18.21     14.14 o
  -5  12   8      137.06      131.89     15.33 o
  -4  12   8      375.66      357.45     17.53 o
  -3  12   8      603.38      565.02     19.79 o
  -2  12   8        4.31       11.19     13.77 o
  -1  12   8        7.81       12.69     13.68 o
   0  12   8      133.94      169.27     12.46 o
   1  12   8      260.36      281.37     14.09 o
   2  12   8       33.22       38.90     10.89 o
   3  12   8       42.67       45.73     14.06 o
   4  12   8       90.62      102.49     14.62 o
   5  12   8        4.09        4.45     13.70 o
  -6  13   8      273.84      278.99     18.27 o
  -5  13   8      164.74      188.23     16.27 o
  -4  13   8       41.10       38.37     13.20 o
  -3  13   8      219.35      235.43     17.52 o
  -2  13   8      345.32      366.39     21.91 o
  -1  13   8        6.67       12.10     14.78 o
   0  13   8       88.17       82.48     11.81 o
   1  13   8     1362.20     1225.79     27.72 o
   2  13   8      658.09      596.28     17.86 o
   3  13   8       27.46       33.37     13.85 o
   4  13   8      118.21      125.38     15.56 o
  -5  14   8      310.76      346.86     18.58 o
  -4  14   8       40.59       45.57     12.92 o
  -3  14   8       40.63       46.29     13.70 o
  -2  14   8        9.71       24.57     13.24 o
  -1  14   8      357.18      363.09     22.05 o
   0  14   8       14.33       16.71     18.22 o
   1  14   8      204.28      179.41     16.52 o
   2  14   8      556.47      549.27     22.39 o
   3  14   8       19.17       36.45     15.58 o
  -4  15   8      155.20      159.59     23.07 o
  -3  15   8      220.91      248.91     23.29 o
  -2  15   8       75.40       95.58     18.63 o
  -1  15   8      136.47      124.80     18.58 o
   0  15   8        7.96       -4.13     17.87 o
   1  15   8        6.87       17.66     16.23 o
  -2 -15   9       66.22       56.76     16.76 o
  -1 -15   9       57.74       64.47     25.58 o
   0 -15   9      110.00      120.81     21.99 o
   1 -15   9        3.38        5.37     14.21 o
   2 -15   9      200.43      230.39     17.75 o
   3 -15   9       41.72       41.98     13.79 o
  -3 -14   9       27.68       41.95     13.63 o
  -2 -14   9       44.49       40.47     16.88 o
  -1 -14   9       47.03       43.86     18.36 o
   0 -14   9       18.53       16.98     17.03 o
   1 -14   9      267.11      236.40     17.51 o
   2 -14   9       40.91       45.24     14.66 o
   3 -14   9        1.85        7.29     12.33 o
   4 -14   9       81.32       94.95     15.02 o
  -4 -13   9       10.96       13.98     13.14 o
  -3 -13   9        0.49        0.30     12.18 o
  -2 -13   9       36.87       45.98     12.69 o
  -1 -13   9        1.18        1.83     14.24 o
   0 -13   9      642.34      658.06     53.40 o
   1 -13   9       19.66       42.21     14.59 o
   2 -13   9        0.14        5.57     13.43 o
   3 -13   9      145.65      149.46     15.28 o
   4 -13   9      117.04      127.06     14.85 o
   5 -13   9       91.05       92.79     14.28 o
  -5 -12   9       37.60       39.58     17.19 o
  -4 -12   9      120.98      124.40     17.25 o
  -3 -12   9        8.39       25.97     16.05 o
  -2 -12   9      254.10      243.60     15.37 o
  -1 -12   9        2.63       -4.36     12.05 o
   0 -12   9       11.24        8.68     10.99 o
   1 -12   9      257.77      289.83     17.33 o
   2 -12   9        0.60       11.76     11.79 o
   3 -12   9      110.76      117.22     13.41 o
   4 -12   9       26.34       34.00     12.74 o
   5 -12   9        5.50       12.45     12.65 o
   6 -12   9        0.15       -2.88     12.43 o
  -6 -11   9       14.41        5.79     17.69 o
  -5 -11   9       19.32       29.88     15.76 o
  -4 -11   9      251.35      211.99     19.09 o
  -3 -11   9       32.60       44.48     12.30 o
  -2 -11   9       71.28       84.98     12.80 o
  -1 -11   9      258.15      227.77     14.87 o
   0 -11   9      147.31      155.38     11.53 o
   1 -11   9      134.41      101.39      9.61 o
   2 -11   9      407.93      402.00     21.49 o
   3 -11   9      160.21      156.82     14.09 o
   4 -11   9     1183.69     1166.62     38.71 o
   5 -11   9       62.96       57.34     12.44 o
   6 -11   9        0.25       -2.64     12.57 o
   7 -11   9      252.05      283.97     22.37 o
  -6 -10   9       47.64       55.37     15.63 o
  -5 -10   9       23.54       23.39     12.27 o
  -4 -10   9       86.48       97.41     14.18 o
  -3 -10   9       33.82       29.63     11.90 o
  -2 -10   9        0.75        7.53     11.18 o
  -1 -10   9       16.85       20.50     10.76 o
   0 -10   9       30.63       38.60     10.85 o
   1 -10   9      172.36      179.26     10.51 o
   2 -10   9      199.22      202.41      9.38 o
   3 -10   9        9.80        8.41     10.28 o
   4 -10   9      136.62      153.76     14.22 o
   5 -10   9        1.65       14.01     12.12 o
   6 -10   9       44.54       29.24     11.78 o
   7 -10   9       26.08       26.96     15.74 o
  -7  -9   9        1.23        2.68     17.75 o
  -6  -9   9       21.47       31.12     13.72 o
  -5  -9   9       87.72       87.13     13.81 o
  -4  -9   9      158.72      160.68     13.87 o
  -3  -9   9     1565.52     1493.79     26.81 o
  -2  -9   9        9.74        5.54     10.73 o
  -1  -9   9      521.65      512.20     17.56 o
   0  -9   9        0.09        6.46     10.32 o
   1  -9   9      749.79      757.81     15.41 o
   2  -9   9      312.04      314.01     10.27 o
   3  -9   9      247.04      274.19     11.61 o
   4  -9   9      840.20      793.70     20.57 o
   5  -9   9      178.04      163.26     13.71 o
   6  -9   9       83.33       90.32     12.85 o
   7  -9   9       25.12       28.52     16.23 o
   8  -9   9       16.02       31.85     17.11 o
  -7  -8   9       33.88       46.42     14.99 o
  -6  -8   9      749.36      737.50     35.67 o
  -5  -8   9       27.77       41.10     13.07 o
  -4  -8   9      444.01      438.88     17.35 o
  -3  -8   9       32.96       36.05      7.22 o
  -2  -8   9       43.38       40.66     10.91 o
  -1  -8   9      468.79      468.33     19.92 o
   0  -8   9       86.47       86.34     11.20 o
   1  -8   9      107.35      116.37     10.23 o
   2  -8   9     1107.82     1096.18     15.36 o
   3  -8   9      301.77      296.84     11.09 o
   4  -8   9       96.00       97.08     11.96 o
   5  -8   9       78.27       87.67     11.61 o
   6  -8   9       68.59       73.13     11.80 o
   7  -8   9        0.81        4.85     15.16 o
   8  -8   9       61.94       64.60     17.10 o
  -8  -7   9      228.49      234.68     22.08 o
  -7  -7   9        3.07        6.44     13.13 o
  -6  -7   9        5.84        8.51      9.50 o
  -5  -7   9      163.41      149.85     10.79 o
  -4  -7   9        2.57        3.43      8.05 o
  -3  -7   9      173.56      175.41      9.32 o
  -2  -7   9      373.50      380.04      9.96 o
  -1  -7   9     1902.20     1984.48     19.50 o
   0  -7   9      313.51      278.68     13.13 o
   1  -7   9       76.37       68.07      4.07 o
   2  -7   9       70.98       87.79      8.81 o
   3  -7   9       50.43       57.51      7.77 o
   4  -7   9      316.38      297.87     13.95 o
   5  -7   9      102.21       92.14     11.67 o
   6  -7   9     1193.88     1159.12     22.94 o
   7  -7   9      133.26      136.89     17.24 o
   8  -7   9       68.58       79.82     17.11 o
  -8  -6   9        0.53        9.07     11.94 o
  -7  -6   9     1033.93     1051.82     26.37 o
  -6  -6   9       37.54       45.48     10.12 o
  -5  -6   9      411.14      400.40     13.58 o
  -4  -6   9       23.30       25.91      7.85 o
  -3  -6   9      419.52      434.49     11.72 o
  -2  -6   9       92.28       77.17      5.12 o
  -1  -6   9     1359.70     1380.38     16.75 o
   0  -6   9      114.95      105.72      5.89 o
   1  -6   9      285.53      257.79     11.42 o
   2  -6   9      135.16      144.29     10.46 o
   3  -6   9      531.43      479.14     11.53 o
   4  -6   9      106.75      111.21      7.81 o
   5  -6   9      227.82      219.43     12.05 o
   6  -6   9      400.46      406.13     20.36 o
   7  -6   9       19.35       22.64     12.52 o
   8  -6   9       16.00       11.33     15.01 o
  -8  -5   9      377.44      388.12     16.56 o
  -7  -5   9      166.53      198.88     13.56 o
  -6  -5   9        7.28       13.94      9.08 o
  -5  -5   9      455.02      474.16     14.19 o
  -4  -5   9      403.97      401.53     12.28 o
  -3  -5   9     1348.54     1434.65     20.16 o
  -2  -5   9      452.50      456.51     11.59 o
  -1  -5   9      274.02      281.70      8.73 o
   0  -5   9       28.83       53.59      8.96 o
   1  -5   9     2514.67     2675.03     22.84 o
   2  -5   9       47.40       67.26      8.60 o
   3  -5   9      131.52      142.16      9.49 o
   4  -5   9      121.71      136.24      9.17 o
   5  -5   9      294.54      277.21     16.92 o
   6  -5   9      170.71      196.96     13.40 o
   7  -5   9        0.03       -0.30     10.87 o
   8  -5   9     1223.90     1236.35     36.34 o
  -9  -4   9      310.26      277.13     15.95 o
  -8  -4   9       67.00       68.07     11.68 o
  -7  -4   9      673.15      688.63     18.39 o
  -6  -4   9      235.91      249.58     12.41 o
  -5  -4   9       29.74       34.30      8.91 o
  -4  -4   9       42.71       46.76      8.42 o
  -3  -4   9     1496.63     1551.81     20.70 o
  -2  -4   9      268.93      268.11      6.74 o
  -1  -4   9       20.33       35.83      5.01 o
   0  -4   9       16.66        6.55      7.34 o
   1  -4   9       38.39       26.87      6.42 o
   2  -4   9      291.14      292.47      9.65 o
   3  -4   9      368.44      379.30     10.56 o
   4  -4   9      549.94      588.21     10.67 o
   5  -4   9       86.37       93.01      8.09 o
   6  -4   9      333.76      359.41     15.83 o
   7  -4   9      107.20      111.14     12.29 o
   8  -4   9       51.41       72.41     17.53 o
   9  -4   9      121.74      141.15     18.99 o
  -9  -3   9      165.89      179.34     14.14 o
  -8  -3   9       98.39       92.51     11.97 o
  -7  -3   9      688.02      674.45     17.56 o
  -6  -3   9        0.04        5.00      9.18 o
  -5  -3   9      450.55      473.91     13.84 o
  -4  -3   9     2698.68     2713.85     32.46 o
  -3  -3   9      863.82      916.74     16.17 o
  -2  -3   9       28.85       17.83      4.54 o
  -1  -3   9      585.13      571.42     11.39 o
   0  -3   9     2334.84     2280.59     28.75 o
   1  -3   9      647.92      688.33     10.84 o
   2  -3   9       62.55       53.76      8.16 o
   3  -3   9     2209.50     2385.29     35.12 o
   4  -3   9     1546.68     1593.94     19.68 o
   5  -3   9       79.20       69.37      7.16 o
   6  -3   9       32.77       45.41     10.78 o
   7  -3   9       51.43       62.38     16.62 o
   8  -3   9      135.25      135.55     20.91 o
   9  -3   9       29.40       35.15     16.26 o
  -9  -2   9       91.30      117.31     13.12 o
  -8  -2   9      253.68      265.46     14.33 o
  -7  -2   9        0.74       15.37      9.93 o
  -6  -2   9      594.77      550.61     16.60 o
  -5  -2   9       46.55       51.54      8.81 o
  -4  -2   9      478.86      489.54     12.57 o
  -3  -2   9        1.06        1.92      3.55 o
  -2  -2   9      140.74      125.23      5.85 o
  -1  -2   9     7601.64     7596.16     30.14 o
   0  -2   9     1726.96     1835.44     26.09 o
   1  -2   9       53.84       58.48      4.45 o
   2  -2   9        1.14       15.95      4.70 o
   3  -2   9      163.09      183.30      9.70 o
   4  -2   9       98.14      105.18      7.01 o
   5  -2   9        4.23        4.73      5.37 o
   6  -2   9     1859.30     1824.46     23.13 o
   7  -2   9      273.18      309.32     15.87 o
   8  -2   9        0.08        9.90     11.69 o
   9  -2   9       12.30       18.70     16.59 o
  -9  -1   9      360.23      360.81     19.04 o
  -8  -1   9       90.01       83.84     10.84 o
  -7  -1   9        2.18        7.08      9.93 o
  -6  -1   9      269.41      269.43     12.45 o
  -5  -1   9      726.14      717.18     18.03 o
  -4  -1   9       67.31       51.41      4.94 o
  -3  -1   9     2633.66     2715.39     25.76 o
  -2  -1   9      443.58      416.85      6.53 o
  -1  -1   9      802.51      767.64     15.42 o
   0  -1   9        0.28        2.51      9.60 o
   1  -1   9     2019.78     2024.08     17.58 o
   2  -1   9        0.22        8.27      3.49 o
   3  -1   9      660.47      723.94     12.48 o
   4  -1   9     1106.02     1098.67     11.05 o
   5  -1   9      456.86      464.81     11.90 o
   6  -1   9       46.73       59.21     11.48 o
   7  -1   9       68.74       73.98     12.23 o
   8  -1   9       29.79       30.73     13.42 o
   9  -1   9      120.67      143.35     15.34 o
  -9   0   9        2.39       11.40     13.09 o
  -8   0   9       45.63       37.53      9.96 o
  -7   0   9       21.95       27.65      9.96 o
  -6   0   9      999.91     1017.17     18.86 o
  -5   0   9     1581.86     1609.01     21.92 o
  -4   0   9        1.66        5.94      5.72 o
  -3   0   9      658.08      708.61     10.85 o
  -2   0   9      341.35      393.31      7.05 o
  -1   0   9     2062.73     2099.09     21.27 o
   0   0   9       27.80       32.26      5.90 o
   1   0   9     7571.90     7824.86     80.59 o
   2   0   9     3022.52     3087.15     33.86 o
   3   0   9     1699.01     1750.32     28.11 o
   4   0   9      126.17      137.47      4.63 o
   5   0   9       69.32       70.84      7.05 o
   6   0   9      482.45      464.12     16.54 o
   7   0   9      743.88      705.05     20.75 o
   8   0   9       24.89       14.66     12.33 o
   9   0   9      148.14      173.62     16.92 o
  -9   1   9        5.10        5.56     12.29 o
  -8   1   9      586.32      580.77     17.38 o
  -7   1   9      350.57      347.86     13.61 o
  -6   1   9       55.09       63.12      9.84 o
  -5   1   9        4.75        4.06      5.92 o
  -4   1   9      298.48      304.19      8.66 o
  -3   1   9     5905.44     6074.93     35.55 o
  -2   1   9      570.49      565.53      9.34 o
  -1   1   9      254.32      304.18     11.17 o
   0   1   9      990.24     1019.64     19.01 o
   1   1   9      798.73      753.07     11.83 o
   2   1   9     1284.62     1208.52     12.10 o
   3   1   9      695.46      744.63     14.43 o
   4   1   9     1828.85     1813.96     19.19 o
   5   1   9     1027.92     1007.81     17.70 o
   6   1   9       13.09        8.15      8.72 o
   7   1   9     1503.00     1468.88     40.09 o
   8   1   9       10.72       31.23     13.20 o
   9   1   9       22.77       17.08     12.86 o
  -9   2   9       89.63       77.76     13.93 o
  -8   2   9      102.74      100.80     11.28 o
  -7   2   9      120.79      128.07     11.01 o
  -6   2   9      563.43      572.89     15.12 o
  -5   2   9      213.67      211.71      8.59 o
  -4   2   9       85.91       79.02      7.95 o
  -3   2   9     1998.30     2039.25     19.19 o
  -2   2   9      160.44      153.53      6.60 o
  -1   2   9      773.09      820.77     13.06 o
   0   2   9     2561.10     2601.38     17.79 o
   1   2   9     1223.07     1302.56     13.63 o
   2   2   9     1436.28     1421.14     16.91 o
   3   2   9      112.25      118.86      5.32 o
   4   2   9      145.91      128.40      6.74 o
   5   2   9      136.87      150.91     10.14 o
   6   2   9      126.97      112.82     10.58 o
   7   2   9      267.26      262.33     12.80 o
   8   2   9       21.88       16.22     12.59 o
  -9   3   9        1.01        1.56     14.40 o
  -8   3   9     1862.46     1941.46     78.75 o
  -7   3   9       19.57       18.76     10.69 o
  -6   3   9      337.31      363.43     15.77 o
  -5   3   9     1496.04     1436.06     17.85 o
  -4   3   9      983.06     1007.61     17.66 o
  -3   3   9     1975.00     2107.97     20.22 o
  -2   3   9     1304.98     1345.64     18.83 o
  -1   3   9     1288.67     1393.71     15.38 o
   0   3   9     1987.67     1837.32     16.38 o
   1   3   9       14.33       17.97      5.17 o
   2   3   9      217.54      221.79      8.83 o
   3   3   9      683.48      669.86      9.63 o
   4   3   9      693.95      719.89     14.76 o
   5   3   9     1575.58     1523.88     28.43 o
   6   3   9       21.36       34.62      9.00 o
   7   3   9       30.65       40.93     10.02 o
   8   3   9       19.23       30.79     12.00 o
  -9   4   9       12.13       18.54     18.21 o
  -8   4   9       67.49       67.68     15.48 o
  -7   4   9      603.02      579.76     17.83 o
  -6   4   9      112.81      108.04     11.95 o
  -5   4   9      135.20      133.34      8.96 o
  -4   4   9      214.09      191.60     11.13 o
  -3   4   9     1008.61     1070.31     15.91 o
  -2   4   9     3924.24     3750.54     38.72 o
  -1   4   9     2182.47     2396.82     21.13 o
   0   4   9     2977.09     3132.71     21.28 o
   1   4   9      566.18      646.32     12.02 o
   2   4   9       58.41       47.13      7.07 o
   3   4   9       70.59       60.67      5.43 o
   4   4   9      215.14      239.29     10.76 o
   5   4   9        3.90       11.90      8.30 o
   6   4   9      276.37      274.00     12.31 o
   7   4   9        3.60       11.11      9.71 o
   8   4   9       57.44       71.76     14.18 o
  -9   5   9        1.48       10.88     15.91 o
  -8   5   9      489.39      479.40     25.58 o
  -7   5   9      698.32      690.62     17.04 o
  -6   5   9      542.84      580.40     21.66 o
  -5   5   9        0.95        7.41      8.59 o
  -4   5   9     1970.94     1896.49     26.39 o
  -3   5   9       17.84       15.09      7.20 o
  -2   5   9      291.42      277.03     11.57 o
  -1   5   9       41.43       47.22      7.42 o
   0   5   9       67.88       62.18      5.61 o
   1   5   9     3110.64     3182.08     18.34 o
   2   5   9      427.34      496.05     11.48 o
   3   5   9        8.35        4.99      7.32 o
   4   5   9     1812.09     1707.61     21.92 o
   5   5   9      121.94      126.14     10.29 o
   6   5   9       40.50       45.98      9.32 o
   7   5   9       14.53       22.29     11.19 o
   8   5   9       26.75       29.60     13.12 o
  -9   6   9      160.65      186.16     21.66 o
  -8   6   9       38.13       52.08     18.35 o
  -7   6   9      277.96      295.91     24.15 o
  -6   6   9      627.56      642.51     22.53 o
  -5   6   9      755.75      789.66     15.90 o
  -4   6   9        1.12        6.19      8.19 o
  -3   6   9       76.39       73.98      8.91 o
  -2   6   9      293.93      263.57     11.96 o
  -1   6   9       43.01       40.99      3.67 o
   0   6   9      515.15      521.72     14.85 o
   1   6   9     1778.96     1760.92     27.25 o
   2   6   9        2.51       18.99      6.78 o
   3   6   9      202.96      190.06      9.89 o
   4   6   9       15.97       12.46      8.12 o
   5   6   9        6.53        9.58      8.31 o
   6   6   9        0.65       -4.56      9.32 o
   7   6   9      272.95      251.63     15.91 o
   8   6   9       84.72       73.30     19.35 o
  -8   7   9      258.81      222.52     22.03 o
  -7   7   9       72.12       91.72     18.37 o
  -6   7   9      923.80      929.60     21.30 o
  -5   7   9      379.66      382.01     12.78 o
  -4   7   9     3613.30     3487.15     38.32 o
  -3   7   9      432.27      429.48     15.10 o
  -2   7   9      143.64      135.52     11.70 o
  -1   7   9      458.15      461.37     12.52 o
   0   7   9        0.68        4.47      3.83 o
   1   7   9      147.80      138.13      6.40 o
   2   7   9     2562.32     2440.64     20.45 o
   3   7   9        5.24        7.61      8.24 o
   4   7   9      203.62      197.92     11.31 o
   5   7   9      352.26      322.23     13.46 o
   6   7   9        2.17        6.10      9.72 o
   7   7   9        6.38        9.75     15.70 o
  -8   8   9        0.06       -1.04     15.41 o
  -7   8   9       12.12       25.04     15.41 o
  -6   8   9      417.77      442.25     16.94 o
  -5   8   9       21.90       23.14     11.30 o
  -4   8   9      405.17      412.36     27.69 o
  -3   8   9        0.10       14.53     10.13 o
  -2   8   9        0.02        2.48      9.11 o
  -1   8   9      400.19      406.67     13.01 o
   0   8   9      802.55      780.57     15.15 o
   1   8   9       99.95      102.93      8.25 o
   2   8   9      130.48      126.01      9.99 o
   3   8   9      420.75      382.82     19.13 o
   4   8   9      428.44      447.68     17.32 o
   5   8   9      123.15      122.87     13.23 o
   6   8   9        8.39       14.70     12.03 o
   7   8   9      106.14      109.27     18.68 o
  -8   9   9      290.18      329.88     24.04 o
  -7   9   9      359.50      309.03     25.90 o
  -6   9   9      105.35      122.95     12.72 o
  -5   9   9       18.72       20.04     11.28 o
  -4   9   9      417.63      449.61     15.18 o
  -3   9   9     1175.74     1155.51     20.32 o
  -2   9   9     2562.76     2620.74     32.98 o
  -1   9   9      452.55      484.06     14.17 o
   0   9   9      142.82      153.05     10.29 o
   1   9   9      135.82      146.33      9.53 o
   2   9   9       72.10       75.67      9.35 o
   3   9   9       95.46       95.87     12.48 o
   4   9   9      566.46      622.82     20.30 o
   5   9   9      139.47      124.14     14.23 o
   6   9   9       84.76       87.76     13.39 o
  -7  10   9      107.84       83.68     16.51 o
  -6  10   9      431.88      422.67     18.52 o
  -5  10   9      501.91      451.70     18.15 o
  -4  10   9        0.09       11.13      9.88 o
  -3  10   9     2201.90     2074.27     26.77 o
  -2  10   9      983.91      996.51     19.54 o
  -1  10   9     1128.59     1124.87     20.16 o
   0  10   9       66.12       69.99     10.17 o
   1  10   9       45.26       54.21      8.76 o
   2  10   9      493.44      490.93     14.91 o
   3  10   9       57.20       44.79     13.15 o
   4  10   9       12.51       18.21     11.77 o
   5  10   9       58.64       32.05     12.16 o
   6  10   9        3.70       -0.01     13.57 o
  -7  11   9      545.92      584.79     27.41 o
  -6  11   9        4.15       11.13     12.86 o
  -5  11   9       79.01       97.04     15.37 o
  -4  11   9        5.08        5.83     10.06 o
  -3  11   9      487.23      516.25     16.18 o
  -2  11   9      436.92      438.99     17.63 o
  -1  11   9       72.62       84.95     11.43 o
   0  11   9     2022.56     1990.61     33.65 o
   1  11   9       77.11       75.64     12.77 o
   2  11   9       47.20       59.81     10.42 o
   3  11   9       36.27       42.27     13.15 o
   4  11   9        1.86        6.20     11.74 o
   5  11   9        2.80        6.77     12.80 o
  -6  12   9        9.53       16.07     12.51 o
  -5  12   9      333.53      364.09     19.69 o
  -4  12   9       18.70       24.21     11.21 o
  -3  12   9        0.11        8.63     10.82 o
  -2  12   9      328.06      317.01     17.14 o
  -1  12   9      161.87      154.96     12.13 o
   0  12   9        4.77       20.75     10.29 o
   1  12   9       86.99       87.20     13.77 o
   2  12   9        2.14       11.06     14.17 o
   3  12   9      134.15      138.38     14.94 o
   4  12   9       58.20       61.90     13.49 o
  -6  13   9       29.16       27.63     14.01 o
  -5  13   9        2.22       11.22     11.58 o
  -4  13   9       85.46       86.20     14.68 o
  -3  13   9      407.49      381.43     15.83 o
  -2  13   9      103.80      122.21     14.59 o
  -1  13   9        4.26        9.89     12.38 o
   0  13   9      122.41      135.40     14.98 o
   1  13   9     1054.39     1045.44     26.26 o
   2  13   9      108.93      119.13     15.26 o
   3  13   9       44.87       50.97     14.19 o
   4  13   9       41.74       43.88     15.84 o
  -5  14   9       12.58       17.01     14.89 o
  -4  14   9       55.05       65.98     15.30 o
  -3  14   9       24.26       20.72     11.65 o
  -2  14   9      186.86      213.15     16.52 o
  -1  14   9       10.06       20.30     13.20 o
   0  14   9       18.16       19.77     14.02 o
   1  14   9       23.91       14.98     13.88 o
   2  14   9      374.75      346.96     19.30 o
  -3  15   9       33.75       42.76     15.25 o
  -2  15   9       16.42       22.48     13.94 o
  -1  15   9        1.07       -2.86     18.20 o
   0  15   9       10.30       33.13     19.22 o
   1  15   9      527.07      462.72     21.74 o
  -1 -15  10      106.69      105.37     31.17 o
   0 -15  10        0.00       -0.51     17.69 o
   1 -15  10       20.75       28.42     14.82 o
   2 -15  10      158.44      171.92     18.45 o
  -3 -14  10        7.34        3.83     13.70 o
  -2 -14  10       29.80       22.13     18.08 o
  -1 -14  10       18.71       45.72     28.21 o
   0 -14  10       37.66       33.09     19.09 o
   1 -14  10       77.45       78.25     15.85 o
   2 -14  10       21.90       22.01     14.50 o
   3 -14  10        3.63       15.60     12.78 o
   4 -14  10       57.32       58.08     14.88 o
  -4 -13  10       59.19       51.84     17.38 o
  -3 -13  10        0.02       -5.74     13.88 o
  -2 -13  10       79.78       72.84     14.24 o
  -1 -13  10       58.12       46.11     27.20 o
   0 -13  10      530.34      510.37     39.94 o
   1 -13  10      117.25      112.46     14.73 o
   2 -13  10      278.09      290.62     17.73 o
   3 -13  10       37.12       44.77     14.56 o
   4 -13  10      128.83      127.60     15.28 o
   5 -13  10       17.31       23.44     14.20 o
  -5 -12  10       40.54       38.62     17.11 o
  -4 -12  10       18.43       26.26     18.22 o
  -3 -12  10      191.61      193.38     19.85 o
  -2 -12  10       16.86       21.17     13.15 o
  -1 -12  10       88.97       97.46     13.23 o
   0 -12  10      131.03      123.88     11.94 o
   1 -12  10      264.37      256.21     16.91 o
   2 -12  10      639.35      588.14     20.94 o
   3 -12  10       42.62       45.48     12.42 o
   4 -12  10        2.91       11.26     12.65 o
   5 -12  10      757.94      801.48     24.07 o
   6 -12  10       55.87       64.58     14.98 o
  -5 -11  10      295.31      305.79     22.67 o
  -4 -11  10       76.89       70.93     14.67 o
  -3 -11  10       29.98       14.68     11.63 o
  -2 -11  10       17.22       30.31     12.43 o
  -1 -11  10      565.54      572.47     22.67 o
   0 -11  10      111.62      109.57     11.31 o
   1 -11  10       64.72       76.37      9.07 o
   2 -11  10      394.35      406.00     14.62 o
   3 -11  10      179.37      169.23     14.26 o
   4 -11  10       31.56       32.82     12.25 o
   5 -11  10       81.06       73.74     13.28 o
   6 -11  10      240.23      243.43     17.17 o
  -6 -10  10       62.15       60.78     16.73 o
  -5 -10  10      197.89      181.18     16.52 o
  -4 -10  10       56.78       77.56     13.82 o
  -3 -10  10      248.55      246.44     16.53 o
  -2 -10  10     1843.04     1732.44     28.74 o
  -1 -10  10       63.79       72.29     15.44 o
   0 -10  10       38.70       34.02     11.01 o
   1 -10  10      611.36      608.65     15.52 o
   2 -10  10      860.70      858.40     15.40 o
   3 -10  10       18.60       12.87     10.96 o
   4 -10  10      153.11      149.19     13.88 o
   5 -10  10        3.72        6.95     12.01 o
   6 -10  10       37.79       38.34     11.99 o
   7 -10  10        0.06        4.67     16.14 o
  -7  -9  10        0.11        5.65     18.03 o
  -6  -9  10        3.94       17.78     13.38 o
  -5  -9  10       68.19       69.20     13.38 o
  -4  -9  10       17.19       29.58     12.31 o
  -3  -9  10      150.34      146.49     14.23 o
  -2  -9  10      280.98      290.34     15.37 o
  -1  -9  10      130.85      123.97     15.23 o
   0  -9  10      130.56      134.41     12.52 o
   1  -9  10       19.35       28.39     10.08 o
   2  -9  10       32.40       30.27      7.68 o
   3  -9  10     1030.34     1052.04     20.26 o
   4  -9  10     2381.75     2378.51     33.45 o
   5  -9  10      271.40      279.51     19.04 o
   6  -9  10        4.37       13.19     11.30 o
   7  -9  10        0.86       -7.62     15.66 o
  -7  -8  10      107.04      125.81     16.57 o
  -6  -8  10        0.01       10.50     13.81 o
  -5  -8  10      250.66      233.95     15.74 o
  -4  -8  10        2.95        7.98     12.48 o
  -3  -8  10      874.94      881.20     21.40 o
  -2  -8  10       68.62       88.73     11.56 o
  -1  -8  10       32.51       32.37     13.76 o
   0  -8  10      181.68      197.27     16.20 o
   1  -8  10      750.76      692.38     23.33 o
   2  -8  10       12.11       19.14      8.79 o
   3  -8  10       35.04       40.75      8.69 o
   4  -8  10      106.72      118.81     12.73 o
   5  -8  10       44.63       38.15     11.57 o
   6  -8  10        3.57        6.14     14.43 o
   7  -8  10        6.30        9.23     15.41 o
   8  -8  10        5.66       11.60     17.33 o
  -7  -7  10       88.72       84.72     11.65 o
  -6  -7  10       76.93       94.85     11.76 o
  -5  -7  10        1.64        4.21      7.98 o
  -4  -7  10      877.73      852.14     16.85 o
  -3  -7  10        9.20       16.26      7.01 o
  -2  -7  10        0.89        3.73      4.45 o
  -1  -7  10      864.13      813.46     13.27 o
   0  -7  10      208.14      211.09     13.98 o
   1  -7  10      537.45      564.99     15.31 o
   2  -7  10       21.53       26.93      9.76 o
   3  -7  10        0.10        5.00      7.60 o
   4  -7  10       42.51       43.57     11.20 o
   5  -7  10        3.94        3.99     10.26 o
   6  -7  10      515.12      527.58     22.74 o
   7  -7  10       31.82       28.84     15.57 o
   8  -7  10        0.03        1.55     17.71 o
  -8  -6  10      653.53      605.40     19.82 o
  -7  -6  10      233.90      240.74     14.52 o
  -6  -6  10       88.80      106.30     11.20 o
  -5  -6  10        0.05        8.22      8.75 o
  -4  -6  10       37.81       38.39      8.26 o
  -3  -6  10       50.82       61.82      7.72 o
  -2  -6  10      956.21      931.24     11.34 o
  -1  -6  10       86.79       65.06      5.53 o
   0  -6  10      311.54      308.38      9.03 o
   1  -6  10     2403.90     2393.37     23.49 o
   2  -6  10     1802.81     1788.95     23.58 o
   3  -6  10       22.06       16.32      7.21 o
   4  -6  10        7.76       12.42      6.91 o
   5  -6  10        2.25        2.10      9.03 o
   6  -6  10       56.70       66.69     12.39 o
   7  -6  10       49.48       54.68     16.35 o
   8  -6  10      100.67       93.46     17.29 o
  -8  -5  10       56.73       64.58     12.97 o
  -7  -5  10        7.00       10.60      9.78 o
  -6  -5  10        2.70        8.88      9.14 o
  -5  -5  10       39.51       47.63      9.00 o
  -4  -5  10      314.53      297.21     11.65 o
  -3  -5  10      203.45      211.44      9.72 o
  -2  -5  10       59.81       70.24      5.34 o
  -1  -5  10     2482.01     2421.56     24.53 o
   0  -5  10      491.22      559.73     13.83 o
   1  -5  10     1472.05     1510.75     16.60 o
   2  -5  10      163.75      177.13     10.20 o
   3  -5  10      138.96      108.71      9.45 o
   4  -5  10      356.45      342.01     11.05 o
   5  -5  10       21.09       23.83     11.11 o
   6  -5  10       14.06       18.09     10.60 o
   7  -5  10        4.50       11.41     15.73 o
   8  -5  10      117.29      109.30     19.55 o
  -8  -4  10       54.80       67.67     12.21 o
  -7  -4  10      130.38      149.19     13.51 o
  -6  -4  10      142.93      128.38     11.13 o
  -5  -4  10       17.33       22.11      8.32 o
  -4  -4  10       87.82       93.90      9.23 o
  -3  -4  10      198.93      180.30      9.18 o
  -2  -4  10       66.52       69.46      5.43 o
  -1  -4  10     3985.43     4037.19     21.27 o
   0  -4  10      112.96       98.86      8.90 o
   1  -4  10       18.28       13.98      6.57 o
   2  -4  10       82.59       92.34      7.93 o
   3  -4  10       87.59       88.81      7.94 o
   4  -4  10      821.32      808.29     13.49 o
   5  -4  10      288.27      283.33     13.81 o
   6  -4  10      421.70      406.93     16.05 o
   7  -4  10        0.05        2.31     14.98 o
   8  -4  10        5.48        3.62     14.70 o
  -9  -3  10       64.71       57.19     11.86 o
  -8  -3  10      259.05      272.31     14.64 o
  -7  -3  10       15.62       28.74     10.81 o
  -6  -3  10       15.21       17.03      9.52 o
  -5  -3  10     1641.41     1679.97     22.60 o
  -4  -3  10      289.77      282.24     11.12 o
  -3  -3  10     1130.23     1183.68     18.25 o
  -2  -3  10       32.26       35.78      5.21 o
  -1  -3  10      374.66      391.53      8.97 o
   0  -3  10      865.34      941.86     19.70 o
   1  -3  10       18.65       14.07      4.29 o
   2  -3  10      141.79      141.91      9.67 o
   3  -3  10      680.81      664.06     18.18 o
   4  -3  10        0.48        3.13      6.90 o
   5  -3  10      210.27      197.40      8.80 o
   6  -3  10      182.68      194.39     16.50 o
   7  -3  10      230.97      218.14     19.81 o
   8  -3  10      294.14      335.42     22.63 o
  -9  -2  10        1.25       17.71     11.08 o
  -8  -2  10       33.55       50.38     11.50 o
  -7  -2  10      877.56      918.68     27.34 o
  -6  -2  10      112.08       99.31     10.57 o
  -5  -2  10        1.00        6.04      8.68 o
  -4  -2  10        0.30        6.36      7.51 o
  -3  -2  10      777.66      786.17     12.53 o
  -2  -2  10      686.86      711.30     10.38 o
  -1  -2  10        1.82        1.43      4.00 o
   0  -2  10        0.02        0.15      2.93 o
   1  -2  10      520.46      551.04      8.84 o
   2  -2  10      108.81       99.03      5.74 o
   3  -2  10      518.68      507.25     14.07 o
   4  -2  10        3.40        8.12      5.93 o
   5  -2  10      773.12      704.79     16.66 o
   6  -2  10       59.02       58.25     15.49 o
   7  -2  10      204.68      225.75     22.18 o
   8  -2  10       22.76       42.86     14.69 o
  -9  -1  10      131.30      117.40     13.07 o
  -8  -1  10       47.76       47.26     11.28 o
  -7  -1  10      555.82      545.97     16.32 o
  -6  -1  10      293.34      278.61     12.33 o
  -5  -1  10     1157.15     1138.81     18.79 o
  -4  -1  10       19.27       20.19      7.81 o
  -3  -1  10      216.05      242.44      8.52 o
  -2  -1  10       46.69       53.04      4.14 o
  -1  -1  10       12.64       19.80      2.80 o
   0  -1  10      138.71      167.03     12.64 o
   1  -1  10     1567.74     1515.44     40.29 o
   2  -1  10      427.67      436.82     12.94 o
   3  -1  10     1074.27     1079.89     14.22 o
   4  -1  10      147.11      164.80      6.02 o
   5  -1  10      207.74      202.81     12.43 o
   6  -1  10       16.56       15.72     10.52 o
   7  -1  10       29.44       38.50     10.60 o
   8  -1  10      104.45      112.91     17.42 o
  -9   0  10       18.38       15.27     13.82 o
  -8   0  10        0.72        4.44     10.08 o
  -7   0  10      210.65      230.81     12.58 o
  -6   0  10       31.88       41.08      9.68 o
  -5   0  10       75.28       81.83     10.69 o
  -4   0  10        6.94       12.98      6.22 o
  -3   0  10      112.63      132.81      6.10 o
  -2   0  10     1093.63     1023.86     21.97 o
  -1   0  10       13.23       11.88      7.97 o
   0   0  10      286.08      287.60     11.53 o
   1   0  10      321.71      261.90      8.11 o
   2   0  10        4.94       11.42      2.79 o
   3   0  10      533.18      516.59      7.77 o
   4   0  10       78.84       79.34      4.38 o
   5   0  10      293.70      287.15     11.58 o
   6   0  10      607.76      577.17     17.79 o
   7   0  10       40.55       46.77     11.86 o
   8   0  10        0.29        6.31     11.88 o
  -9   1  10       24.86       34.94     13.43 o
  -8   1  10      369.05      338.60     14.63 o
  -7   1  10       70.69       69.51     10.34 o
  -6   1  10      365.91      367.47     13.43 o
  -5   1  10      177.38      179.83      8.13 o
  -4   1  10     2611.35     2655.58     25.72 o
  -3   1  10       59.25       77.18      7.06 o
  -2   1  10      101.96      129.56     11.11 o
  -1   1  10      681.14      669.61     14.67 o
   0   1  10     1460.46     1530.55     54.06 o
   1   1  10      828.97      772.52     21.90 o
   2   1  10     1087.62     1068.85     18.87 o
   3   1  10      742.58      767.27     14.43 o
   4   1  10        2.22        3.35      3.02 o
   5   1  10       12.01       10.45      8.68 o
   6   1  10      295.25      264.62     12.57 o
   7   1  10       81.86       93.06     13.17 o
   8   1  10       89.38      102.15     13.32 o
  -9   2  10      449.16      454.98     26.08 o
  -8   2  10       16.34       16.11      9.92 o
  -7   2  10      157.86      140.08     10.98 o
  -6   2  10       80.33       79.93     10.28 o
  -5   2  10      106.18      122.30      8.79 o
  -4   2  10      204.33      211.65      9.83 o
  -3   2  10      483.38      532.91     11.86 o
  -2   2  10     4721.35     4661.68     39.18 o
  -1   2  10       31.47       11.35      5.83 o
   0   2  10     2806.79     2983.58     31.24 o
   1   2  10      284.62      284.29      7.86 o
   2   2  10      706.94      686.24     12.68 o
   3   2  10      446.21      421.78      8.43 o
   4   2  10       52.78       61.43      8.31 o
   5   2  10       24.43       37.12      8.90 o
   6   2  10     1320.52     1282.21     21.40 o
   7   2  10       29.72       40.96      9.98 o
   8   2  10        5.58        9.95     10.60 o
  -9   3  10       83.16      100.34     18.24 o
  -8   3  10      881.88      922.28     75.91 o
  -7   3  10      265.72      254.42     14.51 o
  -6   3  10        9.07       14.54     10.93 o
  -5   3  10      402.73      408.25     11.87 o
  -4   3  10      728.21      696.40     16.36 o
  -3   3  10       73.78       57.82      8.10 o
  -2   3  10      321.16      327.17     12.31 o
  -1   3  10     1011.35     1035.14     16.23 o
   0   3  10       15.68       11.80      5.27 o
   1   3  10     1098.52     1066.57     14.02 o
   2   3  10     1236.85     1226.94     16.73 o
   3   3  10      124.62      125.38      6.06 o
   4   3  10        1.83        4.04      7.53 o
   5   3  10      496.13      513.78     14.37 o
   6   3  10        7.20       10.51      9.07 o
   7   3  10      142.09      131.73     11.62 o
   8   3  10       28.66       26.68     12.00 o
  -9   4  10       49.13       58.37     19.54 o
  -8   4  10        3.35        9.18     15.81 o
  -7   4  10      195.29      225.83     14.79 o
  -6   4  10      704.35      685.52     18.98 o
  -5   4  10        6.68       14.89      7.99 o
  -4   4  10      103.14      111.71     10.59 o
  -3   4  10     1972.28     2010.81     21.50 o
  -2   4  10      675.40      679.32     13.32 o
  -1   4  10      207.91      179.49      7.45 o
   0   4  10        2.51        7.77      5.44 o
   1   4  10      284.68      276.06      9.16 o
   2   4  10      112.53      113.39      7.96 o
   3   4  10     1323.87     1370.39     18.34 o
   4   4  10      631.46      577.53     18.18 o
   5   4  10      360.27      359.74     12.88 o
   6   4  10       56.14       65.81      9.66 o
   7   4  10      318.56      288.08     13.49 o
   8   4  10       14.23       16.90     11.76 o
  -9   5  10        0.64       -0.96     17.81 o
  -8   5  10      468.78      506.91     25.54 o
  -7   5  10       17.86       25.16      9.34 o
  -6   5  10     1294.75     1238.43     20.91 o
  -5   5  10      587.63      560.55     14.11 o
  -4   5  10        2.69        9.25      8.49 o
  -3   5  10        1.00        4.70      7.26 o
  -2   5  10       19.07       23.77      5.75 o
  -1   5  10      501.67      530.06      9.89 o
   0   5  10      339.23      359.42      9.11 o
   1   5  10        6.87        8.26      3.61 o
   2   5  10       27.13       34.56      7.05 o
   3   5  10     2570.24     2561.25     24.93 o
   4   5  10     1090.75     1120.11     18.88 o
   5   5  10      312.84      314.25     12.98 o
   6   5  10        0.03        5.05      9.06 o
   7   5  10        2.72        2.89     10.08 o
   8   5  10       47.36       30.58     12.52 o
  -8   6  10       35.19       16.09     13.79 o
  -7   6  10       11.41       14.90     18.88 o
  -6   6  10       19.29       30.33      9.37 o
  -5   6  10     1865.78     1814.75     22.85 o
  -4   6  10      528.87      561.98     14.45 o
  -3   6  10       98.23       97.10      8.54 o
  -2   6  10      749.84      742.82     13.62 o
  -1   6  10       31.26       33.81      5.43 o
   0   6  10      315.14      300.20     10.03 o
   1   6  10      356.57      366.47      9.48 o
   2   6  10      257.30      277.19     11.43 o
   3   6  10      143.33      143.01      9.77 o
   4   6  10      148.84      149.68      9.97 o
   5   6  10        3.01        1.29      8.53 o
   6   6  10       60.69       56.58     10.30 o
   7   6  10       77.12       71.36     14.22 o
  -8   7  10      603.28      544.65     25.94 o
  -7   7  10       23.33       25.39     14.74 o
  -6   7  10       91.40       86.69     12.05 o
  -5   7  10      772.87      769.47     16.42 o
  -4   7  10     4264.42     4039.57     41.51 o
  -3   7  10      351.62      377.50     13.26 o
  -2   7  10       55.40       69.54     11.11 o
  -1   7  10       45.36       45.27      9.28 o
   0   7  10     1179.80     1136.78     16.84 o
   1   7  10     1228.33     1234.97     13.30 o
   2   7  10      956.35      902.50     15.91 o
   3   7  10      133.37      139.92     10.11 o
   4   7  10      101.38       89.62      9.82 o
   5   7  10      165.27      156.58     11.31 o
   6   7  10        5.26       -0.07     10.16 o
   7   7  10        7.27       12.06     16.57 o
  -8   8  10       51.84       33.70     17.50 o
  -7   8  10       52.19       66.46     23.80 o
  -6   8  10      136.85      149.10     17.35 o
  -5   8  10      332.09      349.03     16.59 o
  -4   8  10        0.38        2.49     11.02 o
  -3   8  10     1197.36     1104.46     22.78 o
  -2   8  10      434.60      408.53     15.70 o
  -1   8  10       48.42       65.02      9.60 o
   0   8  10       89.67       99.76      9.40 o
   1   8  10        0.04        1.11      6.93 o
   2   8  10        4.07        8.66      7.56 o
   3   8  10      394.61      377.66     12.66 o
   4   8  10       81.38      101.49     10.33 o
   5   8  10       17.41       12.38     11.33 o
   6   8  10       62.73       84.11     14.23 o
  -8   9  10        9.48       22.97     17.57 o
  -7   9  10      724.01      751.22     33.08 o
  -6   9  10       80.57       78.82     16.66 o
  -5   9  10      106.46      112.69     12.48 o
  -4   9  10      104.32       98.28     12.81 o
  -3   9  10      363.21      331.50     15.59 o
  -2   9  10      190.78      190.37     11.99 o
  -1   9  10      179.62      162.29     11.20 o
   0   9  10      101.96      102.35      9.74 o
   1   9  10      324.64      304.28     14.89 o
   2   9  10        9.51        8.10      8.35 o
   3   9  10       94.12       71.11     11.63 o
   4   9  10      209.35      216.91     15.28 o
   5   9  10        8.11       18.56     12.63 o
   6   9  10       30.74       30.79     13.00 o
  -7  10  10      126.35      152.99     20.19 o
  -6  10  10       90.94       82.48     15.37 o
  -5  10  10      301.19      272.44     18.79 o
  -4  10  10      141.54      142.30     13.67 o
  -3  10  10       11.05       20.98     10.47 o
  -2  10  10        1.00       -0.29     10.56 o
  -1  10  10     1811.48     1695.66     24.13 o
   0  10  10       37.37       36.91      9.09 o
   1  10  10        2.92        5.82     11.76 o
   2  10  10       31.60       29.63      9.56 o
   3  10  10      389.06      375.26     17.35 o
   4  10  10      185.54      180.21     15.70 o
   5  10  10      208.40      200.99     16.53 o
  -7  11  10       25.38       15.76     18.30 o
  -6  11  10        0.20       11.12     11.64 o
  -5  11  10      260.96      247.02     16.04 o
  -4  11  10      250.73      244.11     14.13 o
  -3  11  10        0.47       14.29      9.64 o
  -2  11  10      134.77      136.31     13.42 o
  -1  11  10      321.72      325.02     14.10 o
   0  11  10      383.43      380.09     17.92 o
   1  11  10      163.74      170.74     14.80 o
   2  11  10      240.62      247.17     25.63 o
   3  11  10        3.07       12.80     12.01 o
   4  11  10      113.29      123.90     15.05 o
   5  11  10       28.48       19.63     13.74 o
  -6  12  10      470.64      499.76     26.73 o
  -5  12  10       77.20       71.10     14.26 o
  -4  12  10      169.90      181.54     13.35 o
  -3  12  10       59.08       45.89     10.96 o
  -2  12  10       90.84      111.08     14.00 o
  -1  12  10      370.78      375.73     15.26 o
   0  12  10      783.15      771.27     22.87 o
   1  12  10      204.34      208.25     15.61 o
   2  12  10       73.79       81.44     14.40 o
   3  12  10       15.64       13.35     13.94 o
   4  12  10        6.50        2.00     13.55 o
  -5  13  10       69.99       94.32     13.65 o
  -4  13  10       22.51       31.23     11.84 o
  -3  13  10      855.96      820.43     21.06 o
  -2  13  10        1.59        3.28     12.40 o
  -1  13  10       59.67       70.90     18.24 o
   0  13  10       89.57      112.72     15.24 o
   1  13  10       11.89       16.96     13.02 o
   2  13  10       85.13       83.22     14.59 o
   3  13  10        1.80       13.73     12.54 o
  -4  14  10       45.98       53.48     13.11 o
  -3  14  10       32.67       40.68     12.80 o
  -2  14  10        2.87        0.15     13.05 o
  -1  14  10       93.04       66.40     17.82 o
   0  14  10       73.33       61.83     15.59 o
   1  14  10      115.93      129.17     13.62 o
   2  14  10        0.78       10.03     14.10 o
  -2  15  10       30.44       22.56     16.60 o
  -1  15  10        4.46       -3.92     17.89 o
  -2 -14  11       32.40       26.27     15.94 o
  -1 -14  11        1.54        5.20     17.38 o
   0 -14  11       51.91       56.73     17.83 o
   1 -14  11       50.22       47.13     13.95 o
   2 -14  11      131.18      132.52     15.66 o
   3 -14  11      311.33      332.59     18.54 o
  -3 -13  11       43.45       60.04     18.19 o
  -2 -13  11       30.29       37.03     13.23 o
  -1 -13  11        7.64       -0.96     24.46 o
   0 -13  11       10.16        9.50     16.91 o
   1 -13  11       18.20       22.80     13.82 o
   2 -13  11        3.06       12.34     13.16 o
   3 -13  11      478.59      473.62     23.85 o
   4 -13  11        2.11       13.23     13.95 o
  -4 -12  11       53.09       72.65     18.28 o
  -3 -12  11       66.44       80.32     13.53 o
  -2 -12  11       93.32       80.25     13.68 o
  -1 -12  11       34.30       32.57     14.72 o
   0 -12  11      346.10      336.96     14.49 o
   1 -12  11      845.21      795.54     21.06 o
   2 -12  11       83.44       98.47     14.47 o
   3 -12  11       19.81       18.77     11.89 o
   4 -12  11        8.25       12.08     13.27 o
   5 -12  11      108.93      138.81     16.26 o
  -5 -11  11        1.13       11.85     13.06 o
  -4 -11  11      131.80      132.65     14.97 o
  -3 -11  11       47.36       41.21     12.79 o
  -2 -11  11       75.80       77.60     13.26 o
  -1 -11  11      181.31      203.75     18.30 o
   0 -11  11       20.06       19.91     11.59 o
   1 -11  11      166.92      154.54     10.55 o
   2 -11  11      447.18      440.44     15.22 o
   3 -11  11      170.29      163.97     14.78 o
   4 -11  11      728.39      700.69     22.07 o
   5 -11  11       17.37       19.37     12.45 o
   6 -11  11      457.84      458.39     20.38 o
  -6 -10  11       59.58       59.73     15.51 o
  -5 -10  11        0.69        1.87     13.02 o
  -4 -10  11      127.95      125.95     15.15 o
  -3 -10  11        5.33        6.19     11.29 o
  -2 -10  11       26.22       24.07     11.49 o
  -1 -10  11       14.73       20.75     15.23 o
   0 -10  11      140.42      142.05     13.06 o
   1 -10  11      701.30      655.81     14.71 o
   2 -10  11      660.39      629.05     16.35 o
   3 -10  11       53.54       54.10     12.58 o
   4 -10  11       68.99       66.73     13.10 o
   5 -10  11      111.95      119.75     13.90 o
   6 -10  11      383.81      387.57     23.29 o
   7 -10  11      161.10      174.70     19.81 o
  -6  -9  11      131.86      117.60     16.49 o
  -5  -9  11       52.73       42.69     14.28 o
  -4  -9  11      199.68      182.13     14.13 o
  -3  -9  11       17.72       30.81     11.93 o
  -2  -9  11        0.02       11.72     11.14 o
  -1  -9  11      345.99      331.94     19.22 o
   0  -9  11       34.95       29.16     10.77 o
   1  -9  11       49.28       51.97      9.46 o
   2  -9  11       28.44       34.45      8.95 o
   3  -9  11      462.45      427.40     17.19 o
   4  -9  11      902.73      844.94     22.68 o
   5  -9  11      364.38      386.23     17.00 o
   6  -9  11       27.85       48.96     14.78 o
   7  -9  11      412.25      442.53     35.28 o
  -7  -8  11        3.99       14.61     13.73 o
  -6  -8  11        0.17        8.24     14.25 o
  -5  -8  11       23.29       25.53     12.98 o
  -4  -8  11      281.33      283.91     16.14 o
  -3  -8  11      277.64      263.93     14.71 o
  -2  -8  11      133.56      118.69     12.00 o
  -1  -8  11       53.58       67.64     10.83 o
   0  -8  11      663.94      684.33     18.51 o
   1  -8  11       19.95       34.97      9.39 o
   2  -8  11     1077.65      992.02     20.85 o
   3  -8  11        2.32        8.11      8.52 o
   4  -8  11      415.53      412.45     16.43 o
   5  -8  11      359.56      376.93     16.59 o
   6  -8  11       10.78       20.28     14.42 o
   7  -8  11       65.77       45.59     15.95 o
  -7  -7  11        4.41       -2.59     14.88 o
  -6  -7  11        6.31       15.66      9.95 o
  -5  -7  11      142.66      132.94     10.82 o
  -4  -7  11        2.60       10.81      7.89 o
  -3  -7  11      124.17      131.66      9.14 o
  -2  -7  11      185.77      189.64      8.71 o
  -1  -7  11      489.33      444.00      8.81 o
   0  -7  11       89.76       78.36      6.21 o
   1  -7  11      150.92      154.82     10.23 o
   2  -7  11       68.26       61.38     10.01 o
   3  -7  11     1907.46     1921.62     22.50 o
   4  -7  11      283.64      276.34     14.05 o
   5  -7  11       68.61       59.61     10.98 o
   6  -7  11       14.61       17.97     11.58 o
   7  -7  11        1.87       10.98     16.66 o
   8  -7  11      263.56      301.65     24.31 o
  -8  -6  11      148.48      160.79     14.01 o
  -7  -6  11      142.43      153.70     13.36 o
  -6  -6  11        1.39        5.19      9.88 o
  -5  -6  11       76.28       79.50      9.45 o
  -4  -6  11      104.60      117.43      9.24 o
  -3  -6  11      620.84      595.28     13.57 o
  -2  -6  11      261.85      264.22      7.50 o
  -1  -6  11      544.99      528.37      9.62 o
   0  -6  11      501.54      501.14     10.73 o
   1  -6  11        1.76        7.31      7.35 o
   2  -6  11      264.32      239.51     12.17 o
   3  -6  11       53.89       67.10      8.20 o
   4  -6  11      457.82      442.86     13.72 o
   5  -6  11       96.67       81.47      9.58 o
   6  -6  11       16.88       17.20     11.47 o
   7  -6  11        7.21       13.03     15.07 o
   8  -6  11      124.88      139.81     18.31 o
  -8  -5  11       70.50       74.97     13.34 o
  -7  -5  11      151.66      161.47     13.22 o
  -6  -5  11       58.24       61.57     10.32 o
  -5  -5  11      682.11      649.86     16.20 o
  -4  -5  11       63.48       59.36      8.54 o
  -3  -5  11      166.09      173.51      9.49 o
  -2  -5  11      564.01      526.16      9.57 o
  -1  -5  11       50.00       70.74      6.00 o
   0  -5  11      159.58      175.25     10.92 o
   1  -5  11      967.05      864.75     18.09 o
   2  -5  11      121.72      107.73      9.05 o
   3  -5  11       44.47       42.14      8.19 o
   4  -5  11      114.70      105.37      9.13 o
   5  -5  11        7.42        6.91     10.28 o
   6  -5  11      107.45      124.21     15.90 o
   7  -5  11      107.99       99.67     20.02 o
   8  -5  11       35.01       41.58     17.96 o
  -8  -4  11      141.57      146.89     13.43 o
  -7  -4  11      619.90      680.04     18.69 o
  -6  -4  11        4.18       10.80      9.15 o
  -5  -4  11       30.30       32.69      9.16 o
  -4  -4  11      557.74      542.89     17.24 o
  -3  -4  11      249.45      242.13      9.82 o
  -2  -4  11      167.42      171.08      6.66 o
  -1  -4  11      238.76      230.05      9.65 o
   0  -4  11      209.02      227.47     11.41 o
   1  -4  11     1165.02     1114.18     20.00 o
   2  -4  11      204.72      191.06      9.55 o
   3  -4  11       79.68       78.71      8.40 o
   4  -4  11        0.02        1.88      7.53 o
   5  -4  11       12.63       11.05      9.53 o
   6  -4  11     1379.18     1286.18     47.43 o
   7  -4  11       35.45       39.70     15.74 o
   8  -4  11        7.67       29.89     15.81 o
  -8  -3  11      111.37      110.83     11.99 o
  -7  -3  11        8.42       25.78     10.20 o
  -6  -3  11       29.30       36.43     10.15 o
  -5  -3  11      261.81      234.36     11.60 o
  -4  -3  11       26.14       29.60      7.98 o
  -3  -3  11       38.73       42.08      4.60 o
  -2  -3  11      510.33      515.64      9.64 o
  -1  -3  11      475.72      501.69     13.64 o
   0  -3  11      496.56      504.38      8.91 o
   1  -3  11        1.66       -1.01      4.24 o
   2  -3  11      273.42      306.85     11.96 o
   3  -3  11      348.72      319.13     12.00 o
   4  -3  11      673.64      662.29     13.27 o
   5  -3  11       38.86       30.28      9.59 o
   6  -3  11       84.92       93.97     15.06 o
   7  -3  11       38.34       40.00     15.39 o
   8  -3  11       20.26       41.29     16.87 o
  -8  -2  11        6.93        5.16     10.02 o
  -7  -2  11       54.76       66.09     10.77 o
  -6  -2  11      235.96      224.19     12.19 o
  -5  -2  11        0.85       -0.90      8.70 o
  -4  -2  11      359.53      319.88     11.73 o
  -3  -2  11      108.59       97.77      5.86 o
  -2  -2  11       54.98       56.78      5.68 o
  -1  -2  11      381.51      375.85      7.74 o
   0  -2  11      817.20      745.88     38.20 o
   1  -2  11     1395.10     1365.99     29.75 o
   2  -2  11     3108.04     3220.11     27.27 o
   3  -2  11      400.31      408.87     15.42 o
   4  -2  11      310.29      311.14     10.54 o
   5  -2  11        6.41       13.95     13.73 o
   6  -2  11      316.73      311.55     41.95 o
   7  -2  11       30.69       24.74     14.51 o
   8  -2  11       97.45      107.79     18.63 o
  -9  -1  11      104.17      115.85     12.24 o
  -8  -1  11       78.96       79.96     11.54 o
  -7  -1  11        8.15        7.14     10.44 o
  -6  -1  11      651.64      613.91     16.39 o
  -5  -1  11      321.73      327.17     12.52 o
  -4  -1  11     1499.67     1595.20     20.24 o
  -3  -1  11      391.93      412.63      9.02 o
  -2  -1  11       83.53       86.15      5.41 o
  -1  -1  11     1501.64     1488.22     28.52 o
   0  -1  11      679.29      630.20     18.52 o
   1  -1  11      350.03      374.39     16.07 o
   2  -1  11     1511.31     1571.72     17.87 o
   3  -1  11      533.81      512.86     15.12 o
   4  -1  11     1463.75     1394.94     17.16 o
   5  -1  11      118.12      114.87     11.51 o
   6  -1  11       47.68       50.56     11.91 o
   7  -1  11      171.77      180.60     14.19 o
   8  -1  11       32.81       39.02     11.52 o
  -9   0  11      118.41       99.32     15.81 o
  -8   0  11       52.04       48.70     10.89 o
  -7   0  11       50.23       40.49      9.89 o
  -6   0  11        3.57       11.92      9.46 o
  -5   0  11      870.63      860.93     19.28 o
  -4   0  11      185.09      177.68      8.32 o
  -3   0  11     1330.07     1253.39     12.78 o
  -2   0  11       16.41       15.11      4.49 o
  -1   0  11     2398.35     2417.02     25.38 o
   0   0  11      698.17      770.10     18.80 o
   1   0  11      898.70      784.98     20.13 o
   2   0  11      270.23      243.78      6.81 o
   3   0  11        9.36       19.20      6.06 o
   4   0  11      679.52      705.06     21.39 o
   5   0  11      470.82      476.56     14.16 o
   6   0  11      180.73      160.95     13.32 o
   7   0  11        1.82        6.82     11.08 o
   8   0  11       20.64       16.17     13.24 o
  -9   1  11       60.89       65.52     15.65 o
  -8   1  11       96.38       89.85     11.53 o
  -7   1  11       10.96       27.07     10.30 o
  -6   1  11      160.19      163.42     10.89 o
  -5   1  11      409.53      397.52     12.27 o
  -4   1  11       75.43       68.38      7.31 o
  -3   1  11       10.64       10.16      6.41 o
  -2   1  11      583.67      621.41     16.47 o
  -1   1  11      342.24      319.20     12.67 o
   0   1  11     1100.06     1098.58     27.51 o
   1   1  11      536.87      447.69     27.37 o
   2   1  11      204.93      204.97      8.40 o
   3   1  11      311.19      305.79      9.95 o
   4   1  11      554.91      549.59     13.60 o
   5   1  11      870.65      849.66     17.54 o
   6   1  11       39.10       46.03      9.34 o
   7   1  11      269.92      284.34     16.13 o
   8   1  11        1.45        8.97     11.92 o
  -9   2  11       60.12       67.36     18.83 o
  -8   2  11       15.10       22.49     12.84 o
  -7   2  11      115.97      111.89     13.71 o
  -6   2  11      548.08      534.17     24.07 o
  -5   2  11       33.99       38.87      8.38 o
  -4   2  11      328.24      336.51     11.75 o
  -3   2  11      943.85      913.33     15.15 o
  -2   2  11      232.25      208.29      8.73 o
  -1   2  11        8.07        6.57      2.84 o
   0   2  11       28.76       36.70      9.97 o
   1   2  11        9.32        8.28      3.39 o
   2   2  11      394.79      399.24     12.80 o
   3   2  11        1.16        4.43      6.27 o
   4   2  11       59.41       64.35      8.31 o
   5   2  11     2170.29     2104.39     30.86 o
   6   2  11      103.93      101.98     10.20 o
   7   2  11       12.16       14.63      9.47 o
   8   2  11        1.55        0.38     12.44 o
  -9   3  11      103.06      111.27     17.94 o
  -8   3  11      333.35      295.56     22.21 o
  -7   3  11      146.03      135.63     13.88 o
  -6   3  11       31.03       40.37     11.48 o
  -5   3  11      156.62      153.76      9.78 o
  -4   3  11       77.65       78.88     10.43 o
  -3   3  11      225.14      228.34     10.45 o
  -2   3  11       78.42       88.35     10.69 o
  -1   3  11       77.40      100.10      5.54 o
   0   3  11     4719.15     4661.35     24.90 o
   1   3  11      295.95      299.38      8.53 o
   2   3  11       24.99       25.06      5.90 o
   3   3  11      518.31      512.28     12.18 o
   4   3  11       42.02       43.41      8.52 o
   5   3  11      311.73      315.26     12.19 o
   6   3  11        1.17        8.35      8.78 o
   7   3  11       26.60       32.93     10.38 o
   8   3  11      186.93      196.23     15.40 o
  -9   4  11        9.18        3.78     24.94 o
  -8   4  11        6.49        2.06     13.94 o
  -7   4  11      218.27      217.26     14.19 o
  -6   4  11       77.94       87.88     12.56 o
  -5   4  11      281.06      290.92     11.46 o
  -4   4  11      760.44      707.60     17.47 o
  -3   4  11      115.81      131.25     10.07 o
  -2   4  11     2158.09     2080.63     24.62 o
  -1   4  11       43.86       36.93      6.32 o
   0   4  11      897.42      909.87     13.28 o
   1   4  11        6.01        8.30      5.78 o
   2   4  11       49.75       48.38      6.69 o
   3   4  11       66.40       80.63      8.25 o
   4   4  11      417.01      429.90     13.24 o
   5   4  11       81.20       85.62      9.68 o
   6   4  11       67.98       63.24     10.19 o
   7   4  11        4.57        6.26      9.81 o
   8   4  11      137.53      141.30     15.28 o
  -8   5  11       26.73       44.55     16.88 o
  -7   5  11        9.28        7.08      9.81 o
  -6   5  11     1412.60     1362.31     22.30 o
  -5   5  11      257.70      259.36     11.99 o
  -4   5  11     1381.71     1339.93     19.87 o
  -3   5  11      538.02      513.13     12.31 o
  -2   5  11      205.31      193.67      8.11 o
  -1   5  11      537.93      522.85     10.49 o
   0   5  11      319.76      316.26      8.52 o
   1   5  11        0.41        2.32      2.69 o
   2   5  11      176.23      199.74      9.32 o
   3   5  11     4262.60     4062.17     37.15 o
   4   5  11        0.05        5.84      8.06 o
   5   5  11       40.88       41.98      9.00 o
   6   5  11       11.82       14.43      9.20 o
   7   5  11       70.02       83.31     11.76 o
  -8   6  11        7.43        4.36     17.59 o
  -7   6  11      143.28      138.93     18.37 o
  -6   6  11       47.64       40.14      9.97 o
  -5   6  11      303.54      312.16     12.31 o
  -4   6  11      180.67      180.57     11.24 o
  -3   6  11      147.47      142.32      9.52 o
  -2   6  11     1032.96      985.06     12.88 o
  -1   6  11       77.74       73.58      5.85 o
   0   6  11      165.55      168.81      7.32 o
   1   6  11     1968.59     1936.56     19.85 o
   2   6  11     1453.43     1404.49     21.39 o
   3   6  11     1534.23     1535.80     20.85 o
   4   6  11      196.18      214.06     11.16 o
   5   6  11        0.39        7.53      9.25 o
   6   6  11       79.61       66.59     10.80 o
   7   6  11       23.20       22.61     11.49 o
  -8   7  11        0.15        8.34     17.86 o
  -7   7  11      196.33      198.80     21.12 o
  -6   7  11       20.71       24.22     10.86 o
  -5   7  11       14.93       14.50      9.04 o
  -4   7  11      202.35      213.06     11.77 o
  -3   7  11      119.38      127.59     10.86 o
  -2   7  11       81.01       98.72     11.48 o
  -1   7  11      715.01      696.40     17.19 o
   0   7  11      425.45      453.07     14.07 o
   1   7  11     1007.25      952.14     15.03 o
   2   7  11      456.94      453.42     12.48 o
   3   7  11      445.45      444.66     13.44 o
   4   7  11      643.55      656.48     16.30 o
   5   7  11      457.32      459.32     15.44 o
   6   7  11       15.54       25.63      9.80 o
   7   7  11      336.74      342.33     18.28 o
  -8   8  11       15.47       46.05     16.35 o
  -7   8  11       24.66       31.68     16.19 o
  -6   8  11      828.57      853.45     46.42 o
  -5   8  11       20.21       20.24     11.02 o
  -4   8  11      105.43      112.33     12.82 o
  -3   8  11     1960.93     1913.45     25.56 o
  -2   8  11      910.48      949.50     25.27 o
  -1   8  11      908.34      874.71     19.53 o
   0   8  11       97.31      106.35     10.44 o
   1   8  11       96.12       92.32     12.13 o
   2   8  11      459.76      424.28     16.16 o
   3   8  11       62.44       63.55     11.47 o
   4   8  11       84.51       87.70     10.00 o
   5   8  11      156.99      172.40     12.36 o
   6   8  11      222.17      280.67     17.73 o
  -7   9  11       10.10       12.71     16.06 o
  -6   9  11        3.26       15.10     13.95 o
  -5   9  11        9.48       17.09     11.68 o
  -4   9  11       21.43       15.80     11.97 o
  -3   9  11      158.81      152.84     14.26 o
  -2   9  11      108.06      107.27     12.44 o
  -1   9  11       93.52       92.88     11.83 o
   0   9  11     1942.52     1898.19     38.14 o
   1   9  11      145.68      157.27     13.23 o
   2   9  11      213.87      232.09     18.68 o
   3   9  11        0.01        7.70     11.43 o
   4   9  11      243.68      253.75     15.72 o
   5   9  11       45.27       47.55     12.06 o
   6   9  11      105.71       99.12     14.46 o
  -7  10  11        0.22       17.57     14.89 o
  -6  10  11      311.64      334.33     27.27 o
  -5  10  11       89.28      101.91     13.45 o
  -4  10  11        0.79       11.23     12.41 o
  -3  10  11       24.39       33.58     12.04 o
  -2  10  11        0.06       10.28     11.46 o
  -1  10  11      308.72      315.52     13.77 o
   0  10  11      217.75      218.87     15.45 o
   1  10  11       42.75       43.79      9.86 o
   2  10  11      172.74      192.05     14.73 o
   3  10  11      159.62      175.51     14.32 o
   4  10  11       40.77       38.81     12.95 o
   5  10  11      120.27      151.34     15.30 o
  -6  11  11       18.07       33.73     16.47 o
  -5  11  11       57.86       64.50     12.84 o
  -4  11  11       14.20       10.14     12.08 o
  -3  11  11      451.04      441.01     18.43 o
  -2  11  11       85.00       74.33     11.38 o
  -1  11  11      332.08      338.62     17.36 o
   0  11  11       91.78       72.86     13.07 o
   1  11  11        8.57       15.62      9.92 o
   2  11  11       44.55       32.94     12.31 o
   3  11  11       20.10       21.67     12.68 o
   4  11  11       23.89       23.58     13.07 o
  -6  12  11      138.95      139.17     18.57 o
  -5  12  11      144.38      126.07     15.36 o
  -4  12  11      121.15      135.19     14.99 o
  -3  12  11       20.56       26.40     11.35 o
  -2  12  11      350.30      361.34     18.33 o
  -1  12  11       38.41       37.93     13.93 o
   0  12  11      475.13      408.47     18.63 o
   1  12  11      465.30      428.54     16.09 o
   2  12  11      229.01      191.71     16.87 o
   3  12  11      409.92      416.88     20.25 o
   4  12  11       44.07       44.19     14.28 o
  -5  13  11       55.56       59.83     14.08 o
  -4  13  11       11.73       13.72     11.99 o
  -3  13  11        2.18       12.82     12.03 o
  -2  13  11        8.39       -5.29     16.89 o
  -1  13  11       20.09       18.60     13.03 o
   0  13  11        0.21       10.96     13.80 o
   1  13  11       12.14       11.79     11.48 o
   2  13  11       32.57       38.35     14.39 o
   3  13  11       29.69       34.46     15.02 o
  -3  14  11       58.73       51.06     13.00 o
  -2  14  11      265.80      305.01     23.46 o
  -1  14  11       76.58       88.92     19.71 o
   0  14  11       22.93       26.57     14.11 o
   1  14  11      117.12      107.42     15.92 o
  -1 -14  12      117.59      143.97     20.79 o
   0 -14  12        0.01        4.07     16.57 o
   1 -14  12        0.83       11.03     13.28 o
   2 -14  12        4.01       25.14     14.97 o
  -3 -13  12      165.53      159.08     19.47 o
  -2 -13  12       35.23       31.43     14.55 o
  -1 -13  12        8.54        7.45     12.83 o
   0 -13  12      149.23      167.60     15.96 o
   1 -13  12        9.23       24.89     14.41 o
   2 -13  12      180.25      172.22     17.05 o
   3 -13  12       51.68       60.49     14.14 o
   4 -13  12        8.36       14.47     13.03 o
  -4 -12  12      136.26      134.17     16.97 o
  -3 -12  12       15.36       21.09     12.75 o
  -2 -12  12       23.51       25.65     12.92 o
  -1 -12  12      490.75      433.68     17.73 o
   0 -12  12      158.67      187.47     15.98 o
   1 -12  12        5.81       11.66     10.53 o
   2 -12  12       61.28       54.18     12.91 o
   3 -12  12      128.61      115.09     14.07 o
   4 -12  12       27.69       30.61     12.87 o
   5 -12  12      152.11      144.92     15.39 o
  -5 -11  12      222.76      221.67     18.34 o
  -4 -11  12        0.22        1.55     13.61 o
  -3 -11  12       15.78       13.88     13.37 o
  -2 -11  12       32.42       42.69     12.00 o
  -1 -11  12       20.81       27.26     11.55 o
   0 -11  12      220.81      216.02     15.18 o
   1 -11  12       95.96      101.17     10.13 o
   2 -11  12      447.30      435.34     19.37 o
   3 -11  12       19.10       23.69     12.00 o
   4 -11  12        3.64       11.93     13.10 o
   5 -11  12      434.84      419.37     19.81 o
   6 -11  12       19.51       34.75     16.94 o
  -5 -10  12        0.13        1.48     13.71 o
  -4 -10  12       42.90       47.64     13.09 o
  -3 -10  12       42.31       36.80     12.35 o
  -2 -10  12       85.27       99.91     12.54 o
  -1 -10  12      847.85      801.91     26.24 o
   0 -10  12     1227.30     1178.82     26.92 o
   1 -10  12      185.96      189.91     11.84 o
   2 -10  12      185.01      154.01     11.80 o
   3 -10  12       63.09       67.27     12.54 o
   4 -10  12        5.65       16.33     12.70 o
   5 -10  12        3.61       -2.22     12.32 o
   6 -10  12       40.24       42.48     16.56 o
  -6  -9  12       59.22       71.81     14.49 o
  -5  -9  12      206.85      190.77     15.94 o
  -4  -9  12       94.51      117.91     14.19 o
  -3  -9  12        9.78        5.75     11.36 o
  -2  -9  12      934.69      925.99     22.00 o
  -1  -9  12      406.33      395.57     15.60 o
   0  -9  12      379.47      345.28     15.80 o
   1  -9  12      205.99      206.09     18.65 o
   2  -9  12      123.27      109.30     11.06 o
   3  -9  12      828.64      782.12     22.21 o
   4  -9  12       85.86       80.63     12.37 o
   5  -9  12       11.11       16.14     11.92 o
   6  -9  12      240.95      245.10     20.47 o
   7  -9  12       11.44        9.22     17.36 o
  -6  -8  12       33.15       26.51     13.54 o
  -5  -8  12       10.21       12.20     13.15 o
  -4  -8  12      755.05      761.91     21.86 o
  -3  -8  12        1.84        6.69     10.69 o
  -2  -8  12      322.47      293.09     14.74 o
  -1  -8  12      371.37      361.61     11.63 o
   0  -8  12        8.66       14.95      9.52 o
   1  -8  12      189.72      220.58     11.87 o
   2  -8  12      290.97      277.16     13.62 o
   3  -8  12      117.41      114.59      9.89 o
   4  -8  12      433.96      452.60     17.25 o
   5  -8  12      548.44      544.86     21.57 o
   6  -8  12       13.66       34.91     16.04 o
   7  -8  12      188.47      186.32     21.66 o
  -7  -7  12       11.33       10.85     14.05 o
  -6  -7  12      226.27      236.95     16.23 o
  -5  -7  12      245.15      234.32     16.12 o
  -4  -7  12      105.05      111.32     12.39 o
  -3  -7  12       38.38       49.69     10.59 o
  -2  -7  12      137.67      152.51     12.04 o
  -1  -7  12      440.87      408.20     11.51 o
   0  -7  12        0.02        7.66      9.33 o
   1  -7  12        6.96        4.42      8.00 o
   2  -7  12     1922.15     1789.41     26.34 o
   3  -7  12     1370.86     1321.61     19.74 o
   4  -7  12      173.90      158.76     11.33 o
   5  -7  12      188.50      210.45     12.40 o
   6  -7  12      200.86      250.17     20.18 o
   7  -7  12       76.06       64.33     18.37 o
  -7  -6  12      124.23      131.62     13.00 o
  -6  -6  12       81.67       83.81     10.62 o
  -5  -6  12       99.58      104.22     10.10 o
  -4  -6  12      289.54      302.70     12.23 o
  -3  -6  12      522.56      514.88     15.27 o
  -2  -6  12      108.63       98.54      7.88 o
  -1  -6  12     1301.62     1248.13     14.04 o
   0  -6  12       30.47       28.92      6.82 o
   1  -6  12      655.71      686.13     13.64 o
   2  -6  12       14.05       11.64      8.96 o
   3  -6  12      755.15      686.65     14.99 o
   4  -6  12      205.61      214.22     12.36 o
   5  -6  12      309.11      301.11     12.69 o
   6  -6  12      226.56      235.78     21.03 o
   7  -6  12       23.95       19.63     13.69 o
  -8  -5  12      246.08      224.42     15.06 o
  -7  -5  12       56.26       58.49     10.80 o
  -6  -5  12      195.43      218.35     12.91 o
  -5  -5  12      205.65      230.66     11.74 o
  -4  -5  12       36.17       37.56      8.29 o
  -3  -5  12        1.29        3.82      7.03 o
  -2  -5  12        8.16        9.64      5.19 o
  -1  -5  12     3347.79     3282.29     21.24 o
   0  -5  12       45.56       43.49      9.57 o
   1  -5  12      317.49      326.85     11.30 o
   2  -5  12      120.23      130.49     10.27 o
   3  -5  12      145.12      142.51      9.60 o
   4  -5  12      277.49      272.42      9.89 o
   5  -5  12       33.63       36.23     10.84 o
   6  -5  12       15.49       16.24     14.83 o
   7  -5  12       24.07       23.70     16.98 o
   8  -5  12       18.09       23.42     18.32 o
  -8  -4  12       25.84       33.97     11.32 o
  -7  -4  12       50.69       67.17     11.42 o
  -6  -4  12       69.19       53.75     10.23 o
  -5  -4  12        0.43        4.98      8.47 o
  -4  -4  12      171.78      174.93     10.16 o
  -3  -4  12      725.27      726.17     14.43 o
  -2  -4  12      328.60      315.49      8.28 o
  -1  -4  12       46.94       49.50      5.65 o
   0  -4  12     2535.76     2376.81     19.52 o
   1  -4  12      353.87      343.71     12.23 o
   2  -4  12        1.38        9.66      7.75 o
   3  -4  12      470.29      492.52     12.88 o
   4  -4  12      179.34      180.10      9.92 o
   5  -4  12       41.60       32.73     14.60 o
   6  -4  12      188.44      190.42     17.90 o
   7  -4  12       38.70       31.11     16.94 o
   8  -4  12       72.02       72.62     16.42 o
  -8  -3  12       86.59       81.73     12.37 o
  -7  -3  12      132.53      123.24     11.86 o
  -6  -3  12      320.18      338.13     14.14 o
  -5  -3  12      153.61      184.77     11.18 o
  -4  -3  12       10.79       20.59      7.81 o
  -3  -3  12      133.14      127.99      6.04 o
  -2  -3  12      313.98      308.39      8.81 o
  -1  -3  12      219.10      228.49      8.80 o
   0  -3  12      366.75      355.99      7.47 o
   1  -3  12      613.71      585.57     10.49 o
   2  -3  12     1582.72     1542.64     25.29 o
   3  -3  12      161.76      163.33     10.88 o
   4  -3  12        0.97        4.99      6.95 o
   5  -3  12       55.99       49.42     15.04 o
   6  -3  12       11.52       22.62     14.45 o
   7  -3  12      354.12      366.22     23.33 o
   8  -3  12      509.17      526.01     27.12 o
  -8  -2  12       96.48      122.41     12.65 o
  -7  -2  12      271.80      284.19     13.52 o
  -6  -2  12       48.19       42.73      9.70 o
  -5  -2  12       21.18       24.04      8.60 o
  -4  -2  12       17.52       20.40      7.97 o
  -3  -2  12     2379.08     2307.67     19.33 o
  -2  -2  12      238.77      234.91      7.53 o
  -1  -2  12      196.73      163.57      7.81 o
   0  -2  12      176.52      179.93     11.51 o
   1  -2  12       28.96       37.92     12.40 o
   2  -2  12       11.01       25.67     12.22 o
   3  -2  12        0.53        3.53      7.62 o
   4  -2  12       19.12       13.72     14.38 o
   5  -2  12      445.54      457.62     32.17 o
   6  -2  12      219.57      245.60     18.83 o
   7  -2  12      368.39      397.79     23.11 o
   8  -2  12      184.63      187.63     20.65 o
  -8  -1  12        0.17       -3.66     11.07 o
  -7  -1  12        0.38        8.56      9.68 o
  -6  -1  12       63.01       58.44      9.56 o
  -5  -1  12     1058.97     1032.28     18.98 o
  -4  -1  12       78.62       76.35      8.55 o
  -3  -1  12       76.55       77.76      6.24 o
  -2  -1  12      178.26      169.15     11.76 o
  -1  -1  12      196.47      182.85     11.37 o
   0  -1  12      234.07      223.35     10.85 o
   1  -1  12     1336.51     1378.36     26.50 o
   2  -1  12      144.91      156.06      8.45 o
   3  -1  12     1247.20     1241.07     23.57 o
   4  -1  12        7.72       12.99     10.94 o
   5  -1  12      333.67      340.69     20.60 o
   6  -1  12        8.04       18.63     13.21 o
   7  -1  12      257.12      283.53     22.18 o
   8  -1  12       41.82       32.47     15.69 o
  -8   0  12       20.42       23.16     10.49 o
  -7   0  12       40.83       32.84     10.62 o
  -6   0  12        0.38        3.96      8.82 o
  -5   0  12        0.01        2.57      8.31 o
  -4   0  12      479.57      492.70     11.32 o
  -3   0  12      431.32      442.63      8.90 o
  -2   0  12      858.80      874.22     14.96 o
  -1   0  12       19.85       18.98      9.60 o
   0   0  12      907.89     1001.99     16.40 o
   1   0  12     1339.29     1254.60     36.54 o
   2   0  12      316.41      277.27     22.70 o
   3   0  12       22.13       15.33      9.98 o
   4   0  12        0.62        9.04      7.42 o
   5   0  12      333.67      323.12     12.92 o
   6   0  12      646.95      656.22     23.22 o
   7   0  12        9.88        3.13     10.40 o
   8   0  12        0.32       -2.57     12.42 o
  -8   1  12       99.52       77.71     11.26 o
  -7   1  12       24.30       20.82      9.56 o
  -6   1  12       53.22       76.93     10.47 o
  -5   1  12      140.82      137.28      8.47 o
  -4   1  12     1288.19     1228.84     18.88 o
  -3   1  12        0.06       10.19      6.98 o
  -2   1  12        1.54        4.40      4.18 o
  -1   1  12      160.14      163.72     12.09 o
   0   1  12     2842.11     2922.02     38.96 o
   1   1  12       80.82       95.19      7.04 o
   2   1  12       10.97        5.10      4.42 o
   3   1  12      548.32      549.02     12.15 o
   4   1  12      253.52      266.08     11.11 o
   5   1  12      136.85      117.02      9.91 o
   6   1  12       45.91       43.37      9.42 o
   7   1  12       23.36       26.94     11.52 o
   8   1  12      102.40      126.13     18.87 o
  -8   2  12       54.75       45.57     13.30 o
  -7   2  12        0.10        6.32     11.01 o
  -6   2  12      146.51      135.32     13.46 o
  -5   2  12        4.13        1.66      8.04 o
  -4   2  12       15.26        9.66      8.33 o
  -3   2  12      531.20      568.22     14.25 o
  -2   2  12        6.17        0.12      4.31 o
  -1   2  12     1775.58     1854.11     20.70 o
   0   2  12       77.38       73.07     10.41 o
   1   2  12      542.01      544.69     28.43 o
   2   2  12      413.38      398.12     16.70 o
   3   2  12      279.02      270.63      9.92 o
   4   2  12       68.05       65.80      8.59 o
   5   2  12      189.10      194.11     11.02 o
   6   2  12       74.69       88.46     10.44 o
   7   2  12        1.57       -2.28      9.30 o
   8   2  12       38.72       39.70     17.53 o
  -8   3  12       16.83       11.81     12.45 o
  -7   3  12       15.07       19.50     11.81 o
  -6   3  12        0.08       14.52     12.00 o
  -5   3  12       37.16       36.33      8.71 o
  -4   3  12        0.10        8.92      9.39 o
  -3   3  12       41.27       56.83      8.97 o
  -2   3  12      126.31      135.47     11.61 o
  -1   3  12      437.91      370.17     20.09 o
   0   3  12        1.32        1.81      2.99 o
   1   3  12       34.96       33.14      4.71 o
   2   3  12      449.25      463.86     11.70 o
   3   3  12       97.27       87.57      8.04 o
   4   3  12     1483.74     1534.14     25.63 o
   5   3  12      309.93      288.28     12.43 o
   6   3  12       56.45       72.96     10.40 o
   7   3  12      166.47      155.42     12.65 o
  -8   4  12        5.58       13.24     16.39 o
  -7   4  12      234.93      229.46     15.24 o
  -6   4  12      545.19      529.29     18.40 o
  -5   4  12       31.76       29.48      9.12 o
  -4   4  12      171.62      163.97     12.79 o
  -3   4  12      122.12      105.47     10.03 o
  -2   4  12      549.61      661.47     21.04 o
  -1   4  12      148.73      146.71      7.86 o
   0   4  12        5.65        9.02      4.15 o
   1   4  12      395.81      442.61     10.08 o
   2   4  12      426.45      447.22     11.46 o
   3   4  12     1433.07     1398.30     21.10 o
   4   4  12      204.93      205.95     10.78 o
   5   4  12       48.13       61.52      9.40 o
   6   4  12      199.45      210.08     12.49 o
   7   4  12      121.02      148.14     12.57 o
  -8   5  12      145.43      164.78     20.98 o
  -7   5  12       12.38       11.82     10.08 o
  -6   5  12       51.61       67.45     10.92 o
  -5   5  12      552.59      532.77     14.91 o
  -4   5  12       13.35       14.32      9.33 o
  -3   5  12       30.73       35.23      7.98 o
  -2   5  12       47.90       41.90      6.94 o
  -1   5  12      614.64      567.31     11.26 o
   0   5  12        0.29        6.83      6.45 o
   1   5  12        2.14        5.01      5.78 o
   2   5  12       72.59       75.39      7.79 o
   3   5  12       58.22       63.17      8.27 o
   4   5  12      109.57      130.70      9.98 o
   5   5  12       17.45       27.36      9.09 o
   6   5  12      128.40      148.83     12.06 o
   7   5  12      220.05      232.28     23.73 o
  -8   6  12      160.60      142.22     20.55 o
  -7   6  12       29.34       36.54     11.73 o
  -6   6  12      257.42      248.44     12.89 o
  -5   6  12      643.82      594.37     15.65 o
  -4   6  12      195.67      209.11     11.90 o
  -3   6  12     1447.49     1375.65     20.81 o
  -2   6  12      180.87      176.73     12.19 o
  -1   6  12       76.87       72.54      6.48 o
   0   6  12        9.49        6.45      5.46 o
   1   6  12       70.82       74.54      7.31 o
   2   6  12      464.36      461.41     12.36 o
   3   6  12       57.35       53.65      8.25 o
   4   6  12       47.54       49.35      8.80 o
   5   6  12       99.32      121.11     10.80 o
   6   6  12        0.39        8.09     10.22 o
   7   6  12       49.38       34.40     14.24 o
  -8   7  12      148.10      201.64     22.58 o
  -7   7  12        4.26       -0.08     15.93 o
  -6   7  12       12.21       15.14     11.83 o
  -5   7  12      421.82      410.67     18.18 o
  -4   7  12       84.59       79.41      9.79 o
  -3   7  12       41.34       53.83     10.03 o
  -2   7  12      349.00      336.75     16.80 o
  -1   7  12      997.72      972.10     19.49 o
   0   7  12       77.71       82.30     17.26 o
   1   7  12      417.82      466.36     20.69 o
   2   7  12      336.89      310.80     11.28 o
   3   7  12      135.13      129.49      9.64 o
   4   7  12       11.47        8.97      8.40 o
   5   7  12      271.15      278.89     13.32 o
   6   7  12       53.40       72.32     11.23 o
  -7   8  12      240.06      225.52     21.95 o
  -6   8  12        3.71       29.54     15.41 o
  -5   8  12       53.62       59.34     11.52 o
  -4   8  12      130.86      125.55     13.05 o
  -3   8  12      361.45      358.94     14.22 o
  -2   8  12      247.04      240.00     14.22 o
  -1   8  12        7.90       21.37     10.42 o
   0   8  12       49.32       44.04     15.52 o
   1   8  12      491.61      465.90     16.38 o
   2   8  12      390.10      409.98     16.15 o
   3   8  12      538.46      510.56     18.39 o
   4   8  12       45.58       27.81     11.11 o
   5   8  12      289.31      306.84     17.03 o
   6   8  12        1.38       12.20     16.13 o
  -7   9  12       23.05       40.49     17.01 o
  -6   9  12       31.34       29.44     15.38 o
  -5   9  12      301.48      307.40     17.05 o
  -4   9  12        8.02        8.68     12.00 o
  -3   9  12       81.17       80.18     11.67 o
  -2   9  12       42.10       49.02     11.88 o
  -1   9  12     1195.72     1183.01     23.46 o
   0   9  12     1173.24     1139.61     32.19 o
   1   9  12      316.65      301.63     15.52 o
   2   9  12       16.89       20.76     10.79 o
   3   9  12       16.31       23.65     11.74 o
   4   9  12      106.13       90.49     15.70 o
   5   9  12       11.91       18.86     11.86 o
  -7  10  12       40.98       44.02     15.91 o
  -6  10  12      203.38      197.55     20.75 o
  -5  10  12        0.05        7.33     12.01 o
  -4  10  12      198.26      195.59     15.38 o
  -3  10  12       35.33       37.91     11.86 o
  -2  10  12     1525.41     1435.86     27.08 o
  -1  10  12        1.95       11.88     17.69 o
   0  10  12       23.06       48.57     19.09 o
   1  10  12      191.38      189.87     14.03 o
   2  10  12       71.89       80.85     12.86 o
   3  10  12      381.27      372.25     17.75 o
   4  10  12        2.05        8.50     13.44 o
   5  10  12       86.37       97.70     20.07 o
  -6  11  12       17.49       14.47     17.41 o
  -5  11  12      111.62       93.05     14.14 o
  -4  11  12      105.26      103.87     14.01 o
  -3  11  12       31.54       37.37     12.35 o
  -2  11  12        5.52        9.04     12.16 o
  -1  11  12        1.90        9.55     15.64 o
   0  11  12       21.76       37.35     17.07 o
   1  11  12      317.40      313.33     16.99 o
   2  11  12        1.13        4.11     11.55 o
   3  11  12        1.53        2.14     11.94 o
   4  11  12      173.76      191.89     16.52 o
  -5  12  12       66.55       97.64     15.86 o
  -4  12  12       49.88       40.30     13.74 o
  -3  12  12        5.39        9.92     12.43 o
  -2  12  12       74.35       73.23     25.56 o
  -1  12  12        0.06        1.03     14.17 o
   0  12  12       39.02       34.11     12.56 o
   1  12  12       44.17       45.13     11.16 o
   2  12  12      343.14      357.86     18.38 o
   3  12  12       11.85       42.20     12.91 o
  -4  13  12        0.91        1.47     13.62 o
  -3  13  12       96.01       80.81     17.93 o
  -2  13  12       84.62       95.52     20.05 o
  -1  13  12       55.67       70.25     15.23 o
   0  13  12      228.22      221.29     16.92 o
   1  13  12      276.45      265.12     18.41 o
   2  13  12        9.39       27.56     14.20 o
  -2  14  12       12.41       24.11     17.70 o
  -1  14  12       24.93       38.69     18.10 o
   0  14  12       69.35       68.35     16.03 o
  -2 -13  13      569.00      606.13     44.30 o
  -1 -13  13       36.21       44.27     18.11 o
   0 -13  13        2.00        5.39     15.93 o
   1 -13  13      124.53      121.45     16.95 o
   2 -13  13       13.77       15.62     13.16 o
   3 -13  13       34.90       36.99     14.52 o
  -3 -12  13       26.19       34.98     13.94 o
  -2 -12  13       33.42       34.20     13.59 o
  -1 -12  13        0.84        7.17     11.76 o
   0 -12  13       53.66       66.28     16.33 o
   1 -12  13       99.30       99.74     12.82 o
   2 -12  13       10.25        9.53     13.84 o
   3 -12  13        6.45        9.89     14.08 o
   4 -12  13       60.33       73.25     14.64 o
  -4 -11  13        0.01       -0.06     12.38 o
  -3 -11  13       11.65       10.20     12.83 o
  -2 -11  13      163.52      143.99     14.42 o
  -1 -11  13      101.26       98.98     13.42 o
   0 -11  13      332.79      294.29     29.03 o
   1 -11  13      177.52      147.40     10.80 o
   2 -11  13      234.48      202.12     15.49 o
   3 -11  13       75.02       65.55     13.55 o
   4 -11  13      257.65      259.73     17.14 o
   5 -11  13       46.20       42.85     13.30 o
  -5 -10  13        6.25        2.54     13.00 o
  -4 -10  13       69.84       73.52     14.55 o
  -3 -10  13       28.11       21.09     12.03 o
  -2 -10  13       25.36       30.79     11.74 o
  -1 -10  13      119.50      120.17     12.78 o
   0 -10  13        3.48        8.46     13.06 o
   1 -10  13      375.80      396.48     14.66 o
   2 -10  13      236.31      234.75     12.99 o
   3 -10  13        5.23       15.07     12.73 o
   4 -10  13      955.53      944.01     24.76 o
   5 -10  13        5.28        7.31     12.67 o
   6 -10  13        4.42        1.85     20.42 o
  -6  -9  13        1.50       15.71     15.64 o
  -5  -9  13      223.28      227.83     16.97 o
  -4  -9  13       12.68       22.00     12.24 o
  -3  -9  13       25.56       27.36     12.00 o
  -2  -9  13       50.49       57.34     12.11 o
  -1  -9  13      705.32      715.72     19.39 o
   0  -9  13       19.25       16.50      9.63 o
   1  -9  13       12.69       20.29     10.03 o
   2  -9  13      627.16      582.03     16.35 o
   3  -9  13       19.71       31.85     12.20 o
   4  -9  13      248.97      227.10     14.97 o
   5  -9  13       50.04       60.32     13.92 o
   6  -9  13       16.58       18.69     17.33 o
  -6  -8  13      314.84      327.13     19.12 o
  -5  -8  13        4.62        8.16     13.56 o
  -4  -8  13        0.11        3.97     11.80 o
  -3  -8  13      977.26      945.98     22.92 o
  -2  -8  13       83.42       71.82     11.33 o
  -1  -8  13      531.56      487.97     16.31 o
   0  -8  13      287.09      289.54     13.44 o
   1  -8  13      951.84      880.14     16.11 o
   2  -8  13      709.47      753.95     17.05 o
   3  -8  13        9.37        9.35     10.14 o
   4  -8  13      544.49      528.47     16.08 o
   5  -8  13       35.52       42.30     10.28 o
   6  -8  13       30.64       28.71     16.74 o
   7  -8  13        0.17        6.82     14.50 o
  -7  -7  13       34.77       35.83     15.56 o
  -6  -7  13        1.32        9.67     13.46 o
  -5  -7  13       99.47      103.67     13.36 o
  -4  -7  13      205.66      198.16     14.33 o
  -3  -7  13        8.51       10.23     10.38 o
  -2  -7  13     1129.05     1156.51     31.42 o
  -1  -7  13      499.46      475.75     12.19 o
   0  -7  13       51.56       65.83     10.49 o
   1  -7  13       29.29       21.28      8.32 o
   2  -7  13     3924.16     3883.67     49.28 o
   3  -7  13        2.34       13.49      7.86 o
   4  -7  13       63.65       75.06     10.63 o
   5  -7  13      326.53      345.49     33.84 o
   6  -7  13       22.36       31.99     16.86 o
   7  -7  13      195.19      195.66     19.40 o
  -7  -6  13       73.87       60.73     11.89 o
  -6  -6  13      203.86      204.09     12.90 o
  -5  -6  13       24.48       30.30      9.06 o
  -4  -6  13      122.18      128.13     10.19 o
  -3  -6  13      747.88      694.79     19.14 o
  -2  -6  13       46.88       58.30      7.49 o
  -1  -6  13      696.20      663.63     11.23 o
   0  -6  13      349.60      380.04     12.16 o
   1  -6  13      350.50      355.01     11.72 o
   2  -6  13        1.59        4.57      8.80 o
   3  -6  13       23.90       10.89      8.45 o
   4  -6  13        3.51        6.18      8.57 o
   5  -6  13     1039.86      965.00     30.71 o
   6  -6  13      362.48      391.86     25.12 o
   7  -6  13      129.54      146.33     20.85 o
  -7  -5  13      208.64      214.58     13.90 o
  -6  -5  13      143.90      144.02     11.69 o
  -5  -5  13      143.62      157.34     11.28 o
  -4  -5  13        0.71        4.49      7.91 o
  -3  -5  13        1.42        5.35      6.94 o
  -2  -5  13       78.81       73.67      7.51 o
  -1  -5  13       56.12       63.44      6.36 o
   0  -5  13      736.89      731.16     12.92 o
   1  -5  13     1653.12     1533.67     21.26 o
   2  -5  13       92.37      112.16      9.80 o
   3  -5  13     1142.93     1031.31     17.75 o
   4  -5  13      182.00      180.27      9.18 o
   5  -5  13       10.95        2.37     14.32 o
   6  -5  13      834.46      844.01     30.64 o
   7  -5  13        1.76        4.49     14.26 o
  -8  -4  13       87.37       80.87     12.31 o
  -7  -4  13      312.50      312.60     15.29 o
  -6  -4  13        8.78        5.87      9.32 o
  -5  -4  13       60.59       61.40      9.57 o
  -4  -4  13       40.73       42.98      8.43 o
  -3  -4  13      114.11      113.39      8.88 o
  -2  -4  13     1463.41     1449.32     16.18 o
  -1  -4  13      173.62      145.50      6.69 o
   0  -4  13      780.76      786.02     16.21 o
   1  -4  13     1566.41     1533.19     21.13 o
   2  -4  13       92.75       86.80      8.89 o
   3  -4  13        8.53       13.06      8.12 o
   4  -4  13      554.94      569.52     17.31 o
   5  -4  13     1179.27     1106.88     31.31 o
   6  -4  13       89.70       91.65     18.21 o
   7  -4  13       33.45       40.01     18.05 o
  -8  -3  13       79.30       88.89     12.58 o
  -7  -3  13       19.35       29.51     11.04 o
  -6  -3  13       56.64       60.64     10.35 o
  -5  -3  13       35.21       40.12      9.14 o
  -4  -3  13       95.98      104.82      9.35 o
  -3  -3  13      217.97      211.75      9.92 o
  -2  -3  13      468.25      477.92      9.43 o
  -1  -3  13     3428.28     3204.71     45.37 o
   0  -3  13       25.26       31.73     10.37 o
   1  -3  13       12.33       14.89      9.88 o
   2  -3  13       32.70       53.98     13.31 o
   3  -3  13      103.71      104.24     10.11 o
   4  -3  13      810.79      739.72     29.60 o
   5  -3  13       41.22       28.40     14.43 o
   6  -3  13      141.74      155.48     19.24 o
   7  -3  13      271.53      296.33     22.89 o
  -8  -2  13       14.92       19.05      9.87 o
  -7  -2  13        3.93        1.97     10.44 o
  -6  -2  13       18.03       18.87      9.45 o
  -5  -2  13       40.93       46.37      9.15 o
  -4  -2  13      862.82      833.54     22.28 o
  -3  -2  13       14.30       13.88      5.64 o
  -2  -2  13      495.79      516.52      9.26 o
  -1  -2  13        2.76        4.37      8.90 o
   0  -2  13      881.55      823.85     16.32 o
   1  -2  13      105.33       98.07     14.27 o
   2  -2  13     1758.83     1694.75     32.09 o
   3  -2  13      115.50      121.30     15.68 o
   4  -2  13     1127.15     1042.18     28.50 o
   5  -2  13      207.60      190.03     17.99 o
   6  -2  13      601.97      568.86     28.90 o
   7  -2  13      420.16      408.67     24.42 o
   8  -2  13        1.43       20.10     14.58 o
  -8  -1  13        7.98        4.29     10.56 o
  -7  -1  13       69.56       65.49     11.36 o
  -6  -1  13      198.79      223.18     12.31 o
  -5  -1  13        6.58       10.40      8.72 o
  -4  -1  13      374.67      361.99     12.27 o
  -3  -1  13      193.76      217.86      9.01 o
  -2  -1  13        5.81       16.42      7.10 o
  -1  -1  13        0.72       12.76      9.51 o
   0  -1  13      533.31      560.64     14.01 o
   1  -1  13        1.23       18.81     10.14 o
   2  -1  13     1567.40     1509.20     28.31 o
   3  -1  13      115.99      109.92     13.09 o
   4  -1  13      349.66      330.10     15.75 o
   5  -1  13        2.20       -3.05     13.67 o
   6  -1  13       31.58       44.73     16.09 o
   7  -1  13      514.70      495.81     25.55 o
   8  -1  13       38.11       44.62     17.48 o
  -8   0  13       79.02       93.05     12.34 o
  -7   0  13        0.58        1.70      9.67 o
  -6   0  13        8.11        3.42      8.88 o
  -5   0  13      324.44      342.79     12.98 o
  -4   0  13       97.50       88.32      8.00 o
  -3   0  13      510.85      537.66     11.89 o
  -2   0  13        0.35        1.30      8.78 o
  -1   0  13      420.37      414.75     15.00 o
   0   0  13       54.01       57.05     10.45 o
   1   0  13      350.95      373.66     15.05 o
   2   0  13     1869.09     1752.20     40.96 o
   3   0  13        4.37        6.56     11.23 o
   4   0  13       28.35       29.15     11.22 o
   5   0  13      546.61      488.03     26.08 o
   6   0  13       27.13       38.14     14.73 o
   7   0  13        0.35        6.59     17.29 o
  -8   1  13       14.42       27.03     11.47 o
  -7   1  13       70.49       64.35     10.48 o
  -6   1  13      100.48       88.49     10.69 o
  -5   1  13      440.90      441.32     17.04 o
  -4   1  13        0.86        8.20      9.09 o
  -3   1  13       25.88       30.43      7.81 o
  -2   1  13       10.79       10.27      9.94 o
  -1   1  13        9.07        7.36     10.19 o
   0   1  13        0.11        9.07     10.07 o
   1   1  13        2.58        6.76      9.90 o
   2   1  13      826.08      808.92     19.70 o
   3   1  13      393.79      415.54     16.63 o
   4   1  13       46.34       53.13     12.54 o
   5   1  13       36.28       40.42     12.13 o
   6   1  13       18.18       21.86     11.40 o
   7   1  13      236.47      220.03     20.27 o
  -8   2  13        0.06        0.18     13.48 o
  -7   2  13      117.43      132.60     14.70 o
  -6   2  13      305.07      317.95     16.48 o
  -5   2  13        0.99        2.98      8.07 o
  -4   2  13      147.61      138.74     10.33 o
  -3   2  13      603.15      593.34     14.04 o
  -2   2  13      751.50      765.76     20.93 o
  -1   2  13       34.23       25.97      8.83 o
   0   2  13        2.44        6.85      9.25 o
   1   2  13       53.89       47.41      9.92 o
   2   2  13      749.81      790.82     19.32 o
   3   2  13      110.28      110.69     12.61 o
   4   2  13      346.59      347.16     16.57 o
   5   2  13      494.52      473.38     18.97 o
   6   2  13       94.03       70.21     12.97 o
   7   2  13       37.35       35.79     12.60 o
  -8   3  13      141.50      124.23     14.51 o
  -7   3  13        3.94        1.69     11.41 o
  -6   3  13       22.02       36.49     12.86 o
  -5   3  13      282.30      297.56     12.59 o
  -4   3  13        3.44       11.81     10.63 o
  -3   3  13        1.33       10.18      8.88 o
  -2   3  13      123.85      108.87     11.87 o
  -1   3  13       15.70       30.21      9.44 o
   0   3  13      293.57      295.88     10.54 o
   1   3  13      214.12      216.77     12.59 o
   2   3  13       11.19       20.06     10.46 o
   3   3  13      296.60      256.57     14.55 o
   4   3  13       90.71       90.90     12.30 o
   5   3  13        0.77        3.31     12.63 o
   6   3  13       31.81       45.22     13.43 o
   7   3  13       76.85      105.88     15.20 o
  -8   4  13        4.10        1.29     17.28 o
  -7   4  13       93.65       64.02     13.17 o
  -6   4  13       72.66       73.33     12.37 o
  -5   4  13       64.46       54.26      9.41 o
  -4   4  13      346.88      300.44     14.73 o
  -3   4  13       21.01       22.87      9.07 o
  -2   4  13      403.51      424.71     13.82 o
  -1   4  13       28.73       32.30      6.89 o
   0   4  13       62.78       52.79      4.44 o
   1   4  13      255.45      239.27      8.23 o
   2   4  13        2.90        9.70      6.38 o
   3   4  13      351.25      316.86     16.61 o
   4   4  13      287.85      304.06     15.67 o
   5   4  13       39.07       33.34     12.33 o
   6   4  13      390.69      352.42     18.46 o
   7   4  13       13.06       18.32     13.54 o
  -8   5  13       25.76       29.18     17.61 o
  -7   5  13        4.73        5.50     10.33 o
  -6   5  13        1.32        5.76      9.90 o
  -5   5  13        0.04        9.18      9.33 o
  -4   5  13      793.41      762.05     17.02 o
  -3   5  13       58.23       59.61      8.72 o
  -2   5  13      167.63      188.00      9.98 o
  -1   5  13      114.06      106.24      7.43 o
   0   5  13       12.70       19.76      5.90 o
   1   5  13      206.88      217.59      8.80 o
   2   5  13      698.63      729.36     14.19 o
   3   5  13        9.23       10.60     10.63 o
   4   5  13        0.86        9.60     11.23 o
   5   5  13       98.15      108.49     13.67 o
   6   5  13      531.67      523.17     29.79 o
   7   5  13        1.93        9.74     12.54 o
  -8   6  13        0.81        7.72     16.68 o
  -7   6  13      175.68      169.04     14.41 o
  -6   6  13        1.09        2.50      9.77 o
  -5   6  13        6.54       10.70      9.66 o
  -4   6  13      175.37      164.64     11.17 o
  -3   6  13       33.40       38.95      9.40 o
  -2   6  13       18.43       26.58      9.86 o
  -1   6  13      119.50      144.89     10.90 o
   0   6  13      217.07      211.25     11.24 o
   1   6  13     1227.24     1229.28     21.13 o
   2   6  13      115.01      111.57      8.48 o
   3   6  13      197.15      182.85     15.60 o
   4   6  13      175.78      170.69     14.05 o
   5   6  13       22.29       39.81     13.46 o
   6   6  13       81.91       85.79     14.43 o
  -7   7  13        0.86        7.15     15.59 o
  -6   7  13        0.81       12.10     12.03 o
  -5   7  13        7.95       12.93      9.43 o
  -4   7  13       55.21       49.57     11.89 o
  -3   7  13        6.73       10.99      9.86 o
  -2   7  13      168.60      162.50     12.51 o
  -1   7  13      418.62      460.32     15.19 o
   0   7  13        4.12       -5.20     15.41 o
   1   7  13      988.08      997.24     30.57 o
   2   7  13        7.44       12.57     15.21 o
   3   7  13       27.03       32.08     18.12 o
   4   7  13      281.64      277.86     15.67 o
   5   7  13        1.54       12.98     12.75 o
   6   7  13      268.28      281.07     18.43 o
  -7   8  13       73.21       93.09     19.40 o
  -6   8  13      291.05      323.73     21.76 o
  -5   8  13        9.20       12.55     11.39 o
  -4   8  13      112.48      113.67     12.57 o
  -3   8  13        0.07       12.31     10.19 o
  -2   8  13        5.04        5.39     10.32 o
  -1   8  13       37.85       52.21     15.83 o
   0   8  13       95.34      113.84     19.49 o
   1   8  13      497.08      457.96     16.46 o
   2   8  13      213.83      235.00     20.61 o
   3   8  13       23.78       33.64     16.58 o
   4   8  13        0.09        7.74     16.67 o
   5   8  13      118.53      134.51     21.71 o
  -7   9  13       60.51       70.33     18.43 o
  -6   9  13       34.51       43.46     16.18 o
  -5   9  13      100.51       99.92     13.02 o
  -4   9  13       67.05       80.06     12.60 o
  -3   9  13        0.34        7.33     10.21 o
  -2   9  13      738.53      760.69     20.61 o
  -1   9  13     1143.49     1143.99     32.58 o
   0   9  13       31.39       37.62     16.75 o
   1   9  13       12.72       27.34     16.79 o
   2   9  13      180.14      185.89     28.79 o
   3   9  13       54.25       61.65     18.33 o
   4   9  13      242.72      243.78     22.87 o
   5   9  13        0.73        1.36     18.41 o
  -6  10  13      114.88      128.66     25.06 o
  -5  10  13       39.27       52.46     13.17 o
  -4  10  13       21.15       23.53     12.88 o
  -3  10  13       22.99       33.41     12.12 o
  -2  10  13       33.95       43.97     16.14 o
  -1  10  13      207.08      229.51     24.55 o
   0  10  13      197.58      206.16     21.72 o
   1  10  13       13.30       31.01     19.02 o
   2  10  13      325.69      307.13     22.43 o
   3  10  13       18.37       27.00     16.87 o
   4  10  13      190.90      220.32     24.18 o
  -5  11  13        9.86       10.83     12.97 o
  -4  11  13        0.56        7.45     12.20 o
  -3  11  13      206.60      217.45     15.49 o
  -2  11  13      101.09      107.30     20.40 o
  -1  11  13        3.18       10.99     18.04 o
   0  11  13      593.44      618.04     27.92 o
   1  11  13        9.81        6.73     17.05 o
   2  11  13       31.05       33.10     19.49 o
   3  11  13       74.34      101.72     21.66 o
  -5  12  13       74.71       88.53     15.47 o
  -4  12  13        0.00       11.30     13.24 o
  -3  12  13        0.67       12.89     17.24 o
  -2  12  13      306.97      321.90     25.18 o
  -1  12  13       16.14       23.55     18.96 o
   0  12  13       59.34       37.55     18.19 o
   1  12  13        0.78        5.30     17.13 o
   2  12  13      130.53      161.72     23.84 o
  -3  13  13      106.85      117.93     19.72 o
  -2  13  13       14.02       31.11     28.90 o
  -1  13  13      293.59      310.61     25.93 o
   0  13  13       55.45       84.44     20.39 o
   1  13  13       40.47       53.76     19.96 o
  -1 -13  14        0.02       -1.38     18.77 o
   0 -13  14       10.48       22.36     16.79 o
   1 -13  14       41.90       36.93     15.67 o
   2 -13  14      150.34      170.63     17.11 o
  -3 -12  14      120.39      129.85     20.76 o
  -2 -12  14       13.80        6.36     18.68 o
  -1 -12  14      201.24      235.28     32.00 o
   0 -12  14      215.51      232.86     29.55 o
   1 -12  14       46.00       37.58     12.18 o
   2 -12  14       17.06       25.86     14.07 o
   3 -12  14        2.98        1.56     13.48 o
  -4 -11  14        5.70       -5.58     19.95 o
  -3 -11  14       14.71       16.43     19.81 o
  -2 -11  14      143.77      183.47     21.85 o
  -1 -11  14       44.83       81.75     17.08 o
   0 -11  14       79.84       80.46     15.42 o
   1 -11  14      113.59      118.96     12.83 o
   2 -11  14       20.61       25.61     12.77 o
   3 -11  14      174.07      174.08     15.73 o
   4 -11  14       12.96       15.62     13.40 o
  -4 -10  14      167.11      186.30     21.36 o
  -3 -10  14      157.69      149.89     20.05 o
  -2 -10  14      299.09      258.05     21.97 o
  -1 -10  14      345.78      327.81     21.31 o
   0 -10  14      193.21      229.73     18.85 o
   1 -10  14      392.39      367.85     12.68 o
   2 -10  14      248.10      263.32     16.86 o
   3 -10  14      134.30      141.06     14.91 o
   4 -10  14        0.96        5.60     12.11 o
   5 -10  14        2.77        6.56     16.87 o
  -5  -9  14       40.17       36.53     20.93 o
  -4  -9  14        0.75        2.41     19.26 o
  -3  -9  14       49.88       68.72     17.47 o
  -2  -9  14      997.40     1016.63     34.99 o
  -1  -9  14        3.17       10.25     14.96 o
   0  -9  14        1.75       -1.78     14.78 o
   1  -9  14        0.85        5.47      8.61 o
   2  -9  14      116.97       98.55     10.61 o
   3  -9  14      223.94      224.64     13.49 o
   4  -9  14       52.44       48.63     10.83 o
   5  -9  14       86.34       83.55     16.54 o
   6  -9  14       25.49       44.91     17.87 o
  -6  -8  14      660.97      649.01     32.62 o
  -5  -8  14       43.13       49.75     18.44 o
  -4  -8  14      114.42       93.96     18.44 o
  -3  -8  14      360.95      334.25     22.82 o
  -2  -8  14       63.44       64.56     18.19 o
  -1  -8  14      280.62      317.68     20.05 o
   0  -8  14       12.07       12.15     10.09 o
   1  -8  14     1631.79     1542.23     20.70 o
   2  -8  14       16.05       20.56     10.07 o
   3  -8  14      110.72      106.53     11.25 o
   4  -8  14       15.48        9.83      9.42 o
   5  -8  14      360.14      366.42     23.66 o
   6  -8  14      269.55      273.12     22.78 o
  -6  -7  14       72.34      112.90     26.52 o
  -5  -7  14       14.78       20.87     17.77 o
  -4  -7  14      207.43      194.70     20.62 o
  -3  -7  14      254.33      244.51     20.46 o
  -2  -7  14       25.85       35.15     16.51 o
  -1  -7  14       19.67       28.63     15.78 o
   0  -7  14      179.82      160.68     12.05 o
   1  -7  14        7.32       16.95      9.70 o
   2  -7  14      188.49      185.09     11.48 o
   3  -7  14       41.17       43.84      9.71 o
   4  -7  14      127.84      124.57     10.97 o
   5  -7  14      116.63      110.97     16.75 o
   6  -7  14      270.71      271.68     21.45 o
  -7  -6  14       62.68       63.82     20.63 o
  -6  -6  14        1.98        8.41     16.52 o
  -5  -6  14       80.15      117.99     20.80 o
  -4  -6  14     2013.84     2059.71     31.26 o
  -3  -6  14       33.54       42.93      9.33 o
  -2  -6  14        1.33        2.13      8.99 o
  -1  -6  14     1317.97     1275.68     27.57 o
   0  -6  14       86.65      112.57     11.61 o
   1  -6  14      251.68      240.50     11.91 o
   2  -6  14        9.82       17.24      8.92 o
   3  -6  14     1311.40     1233.79     20.59 o
   4  -6  14      457.54      432.24     16.84 o
   5  -6  14       39.60       41.52     15.76 o
   6  -6  14       59.06       77.35     18.00 o
   7  -6  14        0.41        5.62     16.31 o
  -7  -5  14        9.44       15.35     13.62 o
  -6  -5  14       12.70       17.22     12.20 o
  -5  -5  14        2.56        0.50     11.55 o
  -4  -5  14        6.73       10.73     10.63 o
  -3  -5  14      430.98      422.58     15.81 o
  -2  -5  14      103.61      103.78     11.33 o
  -1  -5  14      223.40      217.82     10.85 o
   0  -5  14     3629.34     3604.05     45.25 o
   1  -5  14     1141.62     1102.81     19.43 o
   2  -5  14     1234.06     1209.46     25.60 o
   3  -5  14        3.01        3.38      8.04 o
   4  -5  14      122.09      116.12     12.51 o
   5  -5  14      447.35      413.96     32.74 o
   6  -5  14       26.98       33.58     14.46 o
   7  -5  14       69.70       59.91     17.53 o
  -7  -4  14       54.55       58.61     14.41 o
  -6  -4  14      171.69      194.96     16.37 o
  -5  -4  14      104.48      113.08     13.28 o
  -4  -4  14      492.54      479.72     17.43 o
  -3  -4  14       34.25       36.47     11.05 o
  -2  -4  14     2278.04     2230.12     27.47 o
  -1  -4  14       12.90       12.73      8.38 o
   0  -4  14     1086.89     1034.91     21.10 o
   1  -4  14       50.07       57.11     11.72 o
   2  -4  14        0.05        4.88     10.29 o
   3  -4  14       70.47       75.18     11.60 o
   4  -4  14     1051.00     1041.24     18.52 o
   5  -4  14      472.94      508.92     24.95 o
   6  -4  14        8.36        6.17     14.20 o
   7  -4  14      150.12      153.10     18.45 o
  -7  -3  14       45.43       48.35     14.16 o
  -6  -3  14      213.13      202.50     16.02 o
  -5  -3  14      319.44      308.60     16.73 o
  -4  -3  14       27.92       34.60     11.72 o
  -3  -3  14       75.47       64.30     11.71 o
  -2  -3  14     2086.68     2110.20     22.70 o
  -1  -3  14      847.03      781.25     18.53 o
   0  -3  14      381.51      397.84     13.71 o
   1  -3  14       44.15       43.26     11.28 o
   2  -3  14     1399.98     1358.17     29.99 o
   3  -3  14       17.87       12.12     12.66 o
   4  -3  14       39.70       51.63     15.59 o
   5  -3  14       46.86       58.16     16.60 o
   6  -3  14       14.01       24.92     14.93 o
   7  -3  14      125.94      117.19     18.73 o
  -8  -2  14        2.32        0.30     14.19 o
  -7  -2  14      442.31      450.55     20.55 o
  -6  -2  14       65.80       50.15     12.91 o
  -5  -2  14       25.48       28.38     12.99 o
  -4  -2  14       52.07       51.05     11.94 o
  -3  -2  14     1143.57     1080.57     25.26 o
  -2  -2  14      300.22      314.90     11.85 o
  -1  -2  14      135.41      136.85     12.10 o
   0  -2  14     3548.28     3403.23     37.33 o
   1  -2  14      624.90      580.48     22.37 o
   2  -2  14       63.39       59.24     13.58 o
   3  -2  14      649.14      575.30     23.16 o
   4  -2  14      136.48      126.63     31.46 o
   5  -2  14     1151.60     1101.18     31.40 o
   6  -2  14       15.41       25.64     13.77 o
   7  -2  14      109.90      128.31     18.65 o
  -8  -1  14       59.10       73.56     13.96 o
  -7  -1  14       10.13       10.21     13.48 o
  -6  -1  14        0.01        7.50     12.07 o
  -5  -1  14      523.54      496.89     18.70 o
  -4  -1  14      113.67      124.53     14.22 o
  -3  -1  14       19.24       39.97      8.41 o
  -2  -1  14       14.78       18.32      8.07 o
  -1  -1  14       46.54       49.15      9.70 o
   0  -1  14       46.66       60.19     10.29 o
   1  -1  14      381.98      383.51     15.23 o
   2  -1  14       67.25       75.95     12.41 o
   3  -1  14      730.76      755.33     20.80 o
   4  -1  14       87.92      105.63     16.69 o
   5  -1  14      116.43      107.04     17.99 o
   6  -1  14      585.35      565.09     27.23 o
   7  -1  14       14.76       26.22     15.70 o
  -8   0  14        8.77        1.29     13.17 o
  -7   0  14      327.21      316.71     18.06 o
  -6   0  14      140.90      143.40     14.54 o
  -5   0  14      195.24      187.41     15.59 o
  -4   0  14      897.22      864.54     22.02 o
  -3   0  14       83.76       87.06      8.12 o
  -2   0  14      561.05      543.78     14.35 o
  -1   0  14      416.62      407.53     26.16 o
   0   0  14      455.75      460.46     16.03 o
   1   0  14      949.98      992.30     24.06 o
   2   0  14     1885.72     1955.12     28.88 o
   3   0  14       34.05       44.47     12.46 o
   4   0  14      620.93      597.50     19.65 o
   5   0  14      236.20      232.22     15.77 o
   6   0  14      425.55      411.66     23.20 o
   7   0  14       60.40       67.05     17.66 o
  -8   1  14       57.46       33.77     14.03 o
  -7   1  14       29.81       26.00     12.90 o
  -6   1  14      174.44      157.59     14.92 o
  -5   1  14      129.65      132.57     13.37 o
  -4   1  14      399.08      412.15     11.62 o
  -3   1  14       43.91       43.89      7.99 o
  -2   1  14       70.49       57.64     10.98 o
  -1   1  14      416.53      424.96     13.45 o
   0   1  14      660.60      631.40     17.27 o
   1   1  14      133.12      151.34     12.96 o
   2   1  14     1261.78     1249.18     23.63 o
   3   1  14      734.86      787.91     20.42 o
   4   1  14      429.98      411.61     17.24 o
   5   1  14        3.28        8.94     12.59 o
   6   1  14      227.65      206.32     15.71 o
   7   1  14        6.39       12.29     17.71 o
  -8   2  14        0.01        4.20     13.78 o
  -7   2  14        0.30       -4.63     12.90 o
  -6   2  14       20.49       28.71     12.16 o
  -5   2  14      241.54      238.41     14.66 o
  -4   2  14       91.32       92.83      8.76 o
  -3   2  14      339.89      301.46     12.09 o
  -2   2  14      162.84      181.77     13.08 o
  -1   2  14      624.99      654.25     17.23 o
   0   2  14        5.99       15.97      9.91 o
   1   2  14     1047.82     1061.19     22.57 o
   2   2  14      689.14      703.91     19.76 o
   3   2  14        0.03        3.69     10.90 o
   4   2  14     1787.60     1775.66     43.70 o
   5   2  14      152.37      150.20     15.26 o
   6   2  14       16.53       17.00     12.37 o
   7   2  14       32.58       32.67     13.76 o
  -8   3  14        4.07       -2.19     12.47 o
  -7   3  14       43.58       41.60     12.76 o
  -6   3  14       14.51       11.74     12.47 o
  -5   3  14      277.24      285.19     16.58 o
  -4   3  14      887.91      826.34     16.89 o
  -3   3  14       13.51       34.20      9.41 o
  -2   3  14       92.97       87.00     11.74 o
  -1   3  14      472.99      429.32     21.99 o
   0   3  14      237.51      231.93     12.72 o
   1   3  14        1.78       -1.06      9.86 o
   2   3  14      477.65      489.19     17.33 o
   3   3  14     1394.98     1401.18     31.44 o
   4   3  14       25.97       24.06     11.11 o
   5   3  14      173.56      190.59     15.50 o
   6   3  14       41.91       62.15     13.74 o
   7   3  14       84.94       86.80     15.04 o
  -8   4  14        3.44       -7.35     17.01 o
  -7   4  14        0.05        3.57     13.09 o
  -6   4  14      213.69      192.01     14.77 o
  -5   4  14        5.46        4.15      9.03 o
  -4   4  14       85.72       96.13     10.21 o
  -3   4  14     1136.34     1022.80     19.04 o
  -2   4  14       20.04       24.44      7.48 o
  -1   4  14      166.28      135.61      8.48 o
   0   4  14       87.93       75.31     10.42 o
   1   4  14      588.71      576.29     16.86 o
   2   4  14     1030.59     1011.74     26.43 o
   3   4  14        9.67        8.99     11.09 o
   4   4  14      613.32      633.32     19.94 o
   5   4  14      512.95      504.82     20.19 o
   6   4  14      326.50      271.25     21.69 o
  -7   5  14        8.02        6.14     10.50 o
  -6   5  14        0.52        2.26     10.44 o
  -5   5  14       57.90       50.90      9.96 o
  -4   5  14       23.52       30.14      9.53 o
  -3   5  14       43.45       41.97      8.52 o
  -2   5  14      684.21      671.87     26.48 o
  -1   5  14      222.06      216.62      9.04 o
   0   5  14       52.03       53.43      9.38 o
   1   5  14       44.63       32.31      9.82 o
   2   5  14      396.24      372.43     15.77 o
   3   5  14     1059.28     1077.74     23.85 o
   4   5  14        5.21       12.99     11.61 o
   5   5  14       52.28       39.54     12.77 o
   6   5  14       14.37       14.33     13.53 o
  -7   6  14      112.12      124.97     14.27 o
  -6   6  14       79.64       95.44     11.39 o
  -5   6  14       73.07       63.74     10.50 o
  -4   6  14      132.34      133.74     11.38 o
  -3   6  14      384.32      362.64     13.64 o
  -2   6  14      449.83      451.62     16.57 o
  -1   6  14      113.76      109.94     17.17 o
   0   6  14      131.31      118.52     18.19 o
   1   6  14      130.95      159.36     19.95 o
   2   6  14      379.31      372.69     15.73 o
   3   6  14      168.66      171.18     13.62 o
   4   6  14      180.68      182.09     14.92 o
   5   6  14      752.43      743.99     25.12 o
   6   6  14      184.12      178.38     16.37 o
  -7   7  14       18.21       18.03     16.27 o
  -6   7  14        0.22        2.97     12.10 o
  -5   7  14      245.28      245.18     14.29 o
  -4   7  14      351.80      327.02     15.60 o
  -3   7  14       31.19       35.28      9.89 o
  -2   7  14        8.87        5.87     10.15 o
  -1   7  14        7.74       24.85     16.46 o
   0   7  14     1818.01     1841.66     90.06 o
   1   7  14      764.80      747.41     39.31 o
   2   7  14       92.20      103.85     17.87 o
   3   7  14      311.62      305.38     21.88 o
   4   7  14        1.81        1.03     16.71 o
   5   7  14       21.99       24.75     18.16 o
  -7   8  14       75.96       91.87     19.08 o
  -6   8  14       47.61       59.92     17.57 o
  -5   8  14       54.17       57.73     12.63 o
  -4   8  14      133.66      145.73     13.64 o
  -3   8  14        2.69        6.89      9.88 o
  -2   8  14       51.33       50.98     16.29 o
  -1   8  14      185.07      187.54     19.51 o
   0   8  14     1267.34     1211.91     33.62 o
   1   8  14      352.86      344.74     22.73 o
   2   8  14        0.02        3.34     17.71 o
   3   8  14       70.34       64.75     19.75 o
   4   8  14        1.07        1.69     18.80 o
   5   8  14      210.75      230.83     24.47 o
  -6   9  14       42.08       52.72     17.12 o
  -5   9  14        0.14        4.19     12.33 o
  -4   9  14        0.42        5.99     11.82 o
  -3   9  14      112.56      111.62     12.07 o
  -2   9  14        4.65       17.85     14.80 o
  -1   9  14       10.59       14.14     17.92 o
   0   9  14      108.80      112.60     18.50 o
   1   9  14       25.20       24.54     14.94 o
   2   9  14      172.70      169.12     21.46 o
   3   9  14      350.99      344.64     27.80 o
   4   9  14       27.68       18.55     23.84 o
  -6  10  14      127.68       95.22     17.69 o
  -5  10  14       30.83       37.22     13.65 o
  -4  10  14       20.52       15.19     11.75 o
  -3  10  14       50.83       51.27     15.29 o
  -2  10  14      716.84      715.50     28.62 o
  -1  10  14       97.39       95.64     17.10 o
   0  10  14        0.28        4.08     17.62 o
   1  10  14      167.17      167.77     20.78 o
   2  10  14       55.05       78.69     20.17 o
   3  10  14       16.60       10.91     19.46 o
   4  10  14        0.63        0.53     19.47 o
  -5  11  14       85.40       82.76     14.63 o
  -4  11  14        1.71        5.11     13.30 o
  -3  11  14      316.27      306.07     22.66 o
  -2  11  14      505.44      473.74     27.61 o
  -1  11  14       46.01       45.53     19.72 o
   0  11  14       28.30       28.64     17.38 o
   1  11  14      172.40      188.49     21.85 o
   2  11  14       73.26       91.84     19.09 o
   3  11  14        4.61       17.78     18.26 o
  -4  12  14        9.02       14.40     15.69 o
  -3  12  14       28.91       58.18     18.15 o
  -2  12  14       11.89       17.14     18.68 o
  -1  12  14        4.18       12.60     17.98 o
   0  12  14       41.27       42.71     18.18 o
   1  12  14      119.54      122.22     22.27 o
   2  12  14        4.36       12.62     17.87 o
  -2  13  14       18.50       31.39     29.81 o
  -1  13  14        1.05       -6.60     20.81 o
  -2 -12  15        8.94       -3.23     18.94 o
  -1 -12  15      480.84      441.73     24.69 o
   0 -12  15       24.02       20.87     21.56 o
   1 -12  15       79.71       72.04     15.25 o
   2 -12  15       21.84       16.76     13.27 o
  -3 -11  15      116.40      129.69     21.24 o
  -2 -11  15      109.13      114.92     20.01 o
  -1 -11  15      144.07      133.26     20.35 o
   0 -11  15       25.75       31.33     16.43 o
   1 -11  15       30.51       42.96     16.50 o
   2 -11  15      365.32      353.74     16.49 o
   3 -11  15        4.30        5.04     11.09 o
   4 -11  15       77.44       65.09     12.80 o
  -4 -10  15       78.91       84.01     28.77 o
  -3 -10  15       20.58       19.43     17.81 o
  -2 -10  15      112.45      114.00     19.33 o
  -1 -10  15      869.96      865.50     60.99 o
   0 -10  15      118.64      126.17     17.22 o
   1 -10  15        0.48        7.59     11.03 o
   2 -10  15        3.10        3.50     11.29 o
   3 -10  15        1.69       -0.05     10.93 o
   4 -10  15      266.80      287.83     14.71 o
  -5  -9  15       29.54       26.53     20.27 o
  -4  -9  15       32.66       22.63     20.08 o
  -3  -9  15       31.59       25.42     16.38 o
  -2  -9  15       97.38       71.23     17.55 o
  -1  -9  15       10.69       18.17     15.34 o
   0  -9  15       14.31       36.52     14.84 o
   1  -9  15        1.59        0.56      9.24 o
   2  -9  15      293.25      318.40     14.05 o
   3  -9  15       52.06       53.29     11.02 o
   4  -9  15        0.64        9.83     12.28 o
   5  -9  15      704.47      683.79     44.97 o
  -5  -8  15       25.99       14.34     18.44 o
  -4  -8  15      261.15      258.75     23.33 o
  -3  -8  15        4.76        0.26     15.97 o
  -2  -8  15       12.99       21.61     17.57 o
  -1  -8  15       56.06       58.75     16.84 o
   0  -8  15      847.92      830.51     27.38 o
   1  -8  15      370.75      325.95     13.74 o
   2  -8  15       12.82        6.12      9.55 o
   3  -8  15      189.22      165.54     12.29 o
   4  -8  15       16.94       18.33     11.39 o
   5  -8  15        1.14       12.87     16.75 o
   6  -8  15        3.23       12.79     16.80 o
  -6  -7  15        2.63       23.56     19.69 o
  -5  -7  15       39.88       48.08     19.82 o
  -4  -7  15      198.42      205.25     20.70 o
  -3  -7  15       53.32       69.29     16.21 o
  -2  -7  15      542.46      527.45     26.91 o
  -1  -7  15      201.11      183.55     19.84 o
   0  -7  15      101.57       92.70     11.66 o
   1  -7  15      193.94      179.50     12.45 o
   2  -7  15        1.45        4.22      9.09 o
   3  -7  15      132.61      141.87     12.74 o
   4  -7  15       66.87       71.76     12.15 o
   5  -7  15      204.06      244.07     21.54 o
   6  -7  15       24.57       13.37     16.63 o
  -6  -6  15      153.23      165.91     19.70 o
  -5  -6  15      136.29      134.26     21.07 o
  -4  -6  15     1137.84     1192.56     36.01 o
  -3  -6  15        1.04        7.01     14.95 o
  -2  -6  15        0.31       11.13     14.62 o
  -1  -6  15      689.34      639.84     24.88 o
   0  -6  15      685.49      673.94     19.17 o
   1  -6  15       22.12       32.86      9.79 o
   2  -6  15      838.02      827.40     33.30 o
   3  -6  15     1239.04     1137.81     23.93 o
   4  -6  15       82.26       56.91     11.64 o
   5  -6  15       22.21       34.68     14.27 o
   6  -6  15      204.71      188.88     20.79 o
  -6  -5  15        0.45        7.80     12.18 o
  -5  -5  15      324.13      311.39     17.11 o
  -4  -5  15       37.12       37.28     11.96 o
  -3  -5  15        0.99        3.49      9.63 o
  -2  -5  15      562.94      580.28     17.99 o
  -1  -5  15      716.81      706.48     16.36 o
   0  -5  15     2042.34     2016.47     28.57 o
   1  -5  15       38.97       51.51     10.16 o
   2  -5  15        0.65       -1.39     10.32 o
   3  -5  15        0.09        2.88     11.09 o
   4  -5  15        6.04        2.85     14.36 o
   5  -5  15      122.25      126.66     18.70 o
   6  -5  15      114.23      148.17     18.91 o
  -7  -4  15      512.53      557.04     22.91 o
  -6  -4  15        8.35        5.60     12.83 o
  -5  -4  15      298.02      289.93     16.54 o
  -4  -4  15      471.30      498.14     18.20 o
  -3  -4  15       19.42       32.06     10.67 o
  -2  -4  15     2386.86     2315.61     31.27 o
  -1  -4  15      609.55      566.48     14.17 o
   0  -4  15       63.90       87.54     10.99 o
   1  -4  15        7.80       16.88     11.81 o
   2  -4  15        4.09       11.91     10.79 o
   3  -4  15      795.24      759.24     19.99 o
   4  -4  15      189.09      193.15     13.64 o
   5  -4  15      807.07      699.46     27.89 o
   6  -4  15       41.02       41.38     16.70 o
   7  -4  15       45.20       47.13     16.97 o
  -7  -3  15       32.81       41.27     14.67 o
  -6  -3  15      200.67      212.81     16.99 o
  -5  -3  15       76.80       75.79     13.28 o
  -4  -3  15        1.08        3.25     11.09 o
  -3  -3  15      252.23      287.38     15.38 o
  -2  -3  15     1870.15     1877.92     22.72 o
  -1  -3  15      136.50      121.29     12.32 o
   0  -3  15       45.83       53.61     10.26 o
   1  -3  15      725.66      679.21     19.02 o
   2  -3  15      223.81      230.42     14.11 o
   3  -3  15      100.72      107.84     15.83 o
   4  -3  15       36.74       30.24     15.71 o
   5  -3  15      375.41      341.85     42.56 o
   6  -3  15      219.02      179.40     19.31 o
   7  -3  15        0.25       18.82     18.08 o
  -7  -2  15       88.99       91.04     14.70 o
  -6  -2  15        0.24        5.64     12.14 o
  -5  -2  15       93.28       99.89     13.77 o
  -4  -2  15     1302.67     1317.59     26.39 o
  -3  -2  15       52.74       64.55     12.96 o
  -2  -2  15      605.93      643.81     15.43 o
  -1  -2  15      532.95      535.45     17.27 o
   0  -2  15     3914.51     3810.81     40.51 o
   1  -2  15       40.50       40.25     14.87 o
   2  -2  15        3.66        6.75     14.56 o
   3  -2  15      608.01      577.49     23.71 o
   4  -2  15      144.74      141.64     17.97 o
   5  -2  15        2.84       13.05     14.85 o
   6  -2  15       53.29       45.45     16.47 o
   7  -2  15      236.37      224.62     23.21 o
  -7  -1  15       15.36       22.76     14.00 o
  -6  -1  15      159.42      151.37     14.49 o
  -5  -1  15        7.24       11.92     12.48 o
  -4  -1  15       39.47       62.20     12.74 o
  -3  -1  15      542.02      560.39     18.96 o
  -2  -1  15        3.40        6.60      8.22 o
  -1  -1  15     1206.33     1225.08     20.58 o
   0  -1  15      205.75      192.62     11.95 o
   1  -1  15      245.87      267.29     14.73 o
   2  -1  15     1860.16     1756.41     29.05 o
   3  -1  15       29.75       32.18     11.20 o
   4  -1  15       17.57       30.76     15.04 o
   5  -1  15        7.65        6.44     13.96 o
   6  -1  15       99.32      103.07     16.54 o
   7  -1  15        1.96        8.11     18.38 o
  -7   0  15       15.59       25.20     13.66 o
  -6   0  15        0.15        9.31     12.67 o
  -5   0  15        4.11        5.96     12.02 o
  -4   0  15       11.93       22.74      9.46 o
  -3   0  15     1362.27     1352.96     18.30 o
  -2   0  15      291.86      291.55     12.59 o
  -1   0  15      160.40      162.39     13.13 o
   0   0  15     1333.17     1298.73     29.34 o
   1   0  15      506.62      457.99     20.73 o
   2   0  15     4042.18     3793.96     40.21 o
   3   0  15      836.46      761.27     23.76 o
   4   0  15      244.34      244.71     16.00 o
   5   0  15      379.59      362.19     18.17 o
   6   0  15       20.18       13.52     17.02 o
   7   0  15       16.09       10.87     14.57 o
  -7   1  15        8.36       13.99     13.93 o
  -6   1  15      161.40      147.49     15.36 o
  -5   1  15      754.72      786.40     22.86 o
  -4   1  15       22.50       28.94      9.87 o
  -3   1  15        0.03        6.59      7.83 o
  -2   1  15      529.35      517.84     17.02 o
  -1   1  15        3.45        6.88      9.50 o
   0   1  15      114.70      157.58     20.45 o
   1   1  15      567.23      534.98     17.48 o
   2   1  15        6.34        8.75     11.60 o
   3   1  15      412.68      400.80     17.64 o
   4   1  15      268.51      233.65     16.38 o
   5   1  15        8.09        6.78     12.42 o
   6   1  15       74.29       57.69     13.57 o
   7   1  15      235.00      231.00     21.24 o
  -7   2  15      214.83      210.12     16.98 o
  -6   2  15      233.21      246.78     16.31 o
  -5   2  15       86.08       95.39     13.91 o
  -4   2  15       12.46       15.09      7.58 o
  -3   2  15       35.62       36.66      9.47 o
  -2   2  15       38.74       35.37     11.59 o
  -1   2  15      118.97      118.01     12.02 o
   0   2  15      436.41      414.81     15.93 o
   1   2  15      582.26      544.37     17.49 o
   2   2  15      180.63      204.55     14.32 o
   3   2  15      522.16      523.14     19.01 o
   4   2  15     1086.64     1041.37     25.32 o
   5   2  15       57.23       53.30     12.93 o
   6   2  15        0.11       -0.85     13.77 o
  -7   3  15        0.01       -7.64     11.76 o
  -6   3  15       37.04       34.65     12.79 o
  -5   3  15      371.03      381.38     18.49 o
  -4   3  15      622.45      611.07     14.44 o
  -3   3  15       76.06       90.75     10.62 o
  -2   3  15        1.82        4.52      8.63 o
  -1   3  15       20.83       22.31      9.87 o
   0   3  15       66.77       81.55     11.46 o
   1   3  15      468.61      474.35     16.75 o
   2   3  15      168.33      165.74     13.25 o
   3   3  15      682.00      695.87     20.89 o
   4   3  15      280.16      291.20     16.31 o
   5   3  15       81.84       75.60     13.82 o
   6   3  15        0.14        5.62     11.51 o
  -7   4  15        0.12       13.19     12.90 o
  -6   4  15        8.99       15.23     11.63 o
  -5   4  15       16.89       23.81     12.85 o
  -4   4  15     1262.75     1258.39     21.10 o
  -3   4  15       83.40       97.80     11.05 o
  -2   4  15      332.47      311.48     11.22 o
  -1   4  15      137.18      123.05     11.37 o
   0   4  15      238.62      229.36     12.90 o
   1   4  15      321.00      336.55     15.18 o
   2   4  15       26.94       30.06     13.77 o
   3   4  15       67.89       72.76     12.34 o
   4   4  15      227.68      228.40     15.54 o
   5   4  15        0.65       16.28     12.39 o
   6   4  15      329.28      313.28     19.58 o
  -7   5  15       11.10        2.02     11.00 o
  -6   5  15       93.88       94.46     11.62 o
  -5   5  15       58.30       64.62     10.87 o
  -4   5  15      439.59      462.37     14.75 o
  -3   5  15       34.08       36.90      8.94 o
  -2   5  15      882.24      758.17     23.85 o
  -1   5  15       68.25       77.22     16.47 o
   0   5  15        0.64        8.12     16.49 o
   1   5  15      352.21      338.23     14.70 o
   2   5  15      254.58      243.79     13.88 o
   3   5  15      117.53      126.07     12.92 o
   4   5  15        4.29        0.92     12.44 o
   5   5  15      311.07      289.59     16.99 o
   6   5  15        1.55        3.29     14.18 o
  -7   6  15       31.06       28.88     13.38 o
  -6   6  15      231.95      229.93     13.66 o
  -5   6  15        0.02        6.52      9.79 o
  -4   6  15        0.04       -1.73      9.42 o
  -3   6  15      314.46      311.31     13.32 o
  -2   6  15        0.14       11.41     14.37 o
  -1   6  15      357.57      365.92     21.99 o
   0   6  15       21.36       22.09     16.96 o
   1   6  15        0.29        3.86     14.90 o
   2   6  15        7.73       10.14     14.64 o
   3   6  15       37.18       23.04     18.57 o
   4   6  15      348.30      344.53     25.24 o
   5   6  15       44.73       41.07     13.35 o
  -6   7  15        7.50       10.72     13.16 o
  -5   7  15        2.62        4.61     10.11 o
  -4   7  15       11.87       21.62     11.38 o
  -3   7  15        0.15        9.01      9.50 o
  -2   7  15       67.65       63.69     15.26 o
  -1   7  15     1058.35     1096.67     32.18 o
   0   7  15       87.82       80.60     17.46 o
   1   7  15       86.28      114.82     22.07 o
   2   7  15       14.77       25.13     18.83 o
   3   7  15       49.09       61.53     17.92 o
   4   7  15       10.56       15.35     15.96 o
   5   7  15       26.25       34.88     20.70 o
  -6   8  15      209.24      214.86     21.70 o
  -5   8  15        1.51        1.67     12.14 o
  -4   8  15      126.70      143.09     15.55 o
  -3   8  15      241.38      275.68     17.36 o
  -2   8  15       28.40       33.76     15.91 o
  -1   8  15       35.24       38.66     17.31 o
   0   8  15       47.29       58.24     15.90 o
   1   8  15        0.09       18.72     18.07 o
   2   8  15       33.05       27.44     15.68 o
   3   8  15       10.08       13.23     17.40 o
   4   8  15       16.53        4.25     18.78 o
  -6   9  15       40.81       46.88     18.55 o
  -5   9  15       14.08       10.06     11.84 o
  -4   9  15        4.41        5.99     12.91 o
  -3   9  15      141.53      145.83     15.58 o
  -2   9  15       38.08       42.49     16.96 o
  -1   9  15        8.86       19.47     16.44 o
   0   9  15      231.88      193.24     19.76 o
   1   9  15        3.44       14.88     17.58 o
   2   9  15      123.88      116.53     19.20 o
   3   9  15       24.85       29.07     20.03 o
   4   9  15        7.10       12.99     19.36 o
  -5  10  15       15.62        4.87     12.99 o
  -4  10  15        1.02        3.46     16.77 o
  -3  10  15       65.16       66.17     14.36 o
  -2  10  15        2.15        2.38     16.57 o
  -1  10  15       57.58       59.64     19.28 o
   0  10  15       16.62       29.83     16.27 o
   1  10  15        0.09        7.96     15.48 o
   2  10  15        0.78       13.36     18.83 o
   3  10  15        2.84       -2.73     18.17 o
  -4  11  15       97.28       80.68     17.80 o
  -3  11  15       45.86       47.47     18.00 o
  -2  11  15       58.55       43.91     17.72 o
  -1  11  15        1.07       10.03     17.62 o
   0  11  15      184.84      184.86     22.28 o
   1  11  15        8.57       16.41     17.01 o
   2  11  15       26.18       27.39     19.81 o
  -3  12  15        1.70       17.27     17.92 o
  -2  12  15       64.85       57.57     20.66 o
  -1  12  15      100.78      100.89     20.37 o
   0  12  15        0.41        3.96     21.23 o
  -2 -11  16        0.26       24.30     19.57 o
  -1 -11  16       32.84       25.66     16.32 o
   0 -11  16        0.04        2.60     13.93 o
   1 -11  16        5.28       15.17     16.05 o
   2 -11  16      160.07      150.81     16.71 o
   3 -11  16        6.17       13.23     12.54 o
  -3 -10  16       37.12       20.40     19.50 o
  -2 -10  16        4.88       11.70     18.41 o
  -1 -10  16      243.62      226.57     19.59 o
   0 -10  16      218.87      234.74     16.23 o
   1 -10  16       51.89       50.48     12.94 o
   2 -10  16       58.91       45.73     11.57 o
   3 -10  16      110.32      114.44     12.37 o
   4 -10  16        0.51       -0.49     12.79 o
  -4  -9  16        2.87       23.39     18.29 o
  -3  -9  16       25.55       30.88     16.69 o
  -2  -9  16      317.45      313.81     23.24 o
  -1  -9  16        4.41       13.16     16.59 o
   0  -9  16       63.73       69.28     16.48 o
   1  -9  16      119.84      114.57     11.55 o
   2  -9  16       76.03       60.34     10.70 o
   3  -9  16      300.42      287.28     17.39 o
   4  -9  16        8.99       12.87     12.75 o
  -5  -8  16      184.86      164.78     22.47 o
  -4  -8  16       12.91       32.01     18.69 o
  -3  -8  16      126.20      121.73     19.65 o
  -2  -8  16       56.85       37.26     17.00 o
  -1  -8  16      285.57      295.25     21.51 o
   0  -8  16        1.39       20.56     16.55 o
   1  -8  16       39.85       32.97     10.00 o
   2  -8  16      136.97      109.50     12.67 o
   3  -8  16        0.06        2.75     12.29 o
   4  -8  16      272.00      301.41     17.15 o
   5  -8  16       75.81       83.99     18.80 o
  -5  -7  16       18.40       36.75     20.90 o
  -4  -7  16       44.66       80.84     20.49 o
  -3  -7  16        5.65       13.38     17.28 o
  -2  -7  16        0.93        6.01     17.38 o
  -1  -7  16       76.85       94.84     17.00 o
   0  -7  16      386.08      379.46     21.76 o
   1  -7  16        0.05       -0.31      9.39 o
   2  -7  16      395.51      368.99     21.24 o
   3  -7  16      100.75      110.39     17.47 o
   4  -7  16       18.13       38.55     16.71 o
   5  -7  16        0.19       11.13     16.52 o
  -6  -6  16       11.58        9.42     18.29 o
  -5  -6  16        2.69       14.38     19.07 o
  -4  -6  16     1157.45     1073.74     35.31 o
  -3  -6  16       71.75       69.77     19.73 o
  -2  -6  16      364.49      366.87     50.69 o
  -1  -6  16      301.98      303.51     21.72 o
   0  -6  16       50.38       44.63     10.46 o
   1  -6  16      183.78      193.59     12.32 o
   2  -6  16       26.91       37.48     11.89 o
   3  -6  16       96.02       81.71     12.77 o
   4  -6  16      201.13      207.96     19.95 o
   5  -6  16       10.12       17.41     14.35 o
   6  -6  16       16.19       31.89     17.54 o
  -6  -5  16       19.98       43.43     19.41 o
  -5  -5  16        0.16        5.82     16.54 o
  -4  -5  16        2.10        6.91     10.90 o
  -3  -5  16      197.57      210.99     14.50 o
  -2  -5  16      496.11      471.55     17.18 o
  -1  -5  16      470.07      439.27     16.44 o
   0  -5  16      336.73      318.09     13.62 o
   1  -5  16       43.50       56.40     12.34 o
   2  -5  16       16.63       25.77     11.60 o
   3  -5  16       77.91       93.29     12.11 o
   4  -5  16       17.20       28.27     15.10 o
   5  -5  16       45.02       48.74     18.04 o
   6  -5  16       24.02       42.98     17.99 o
  -6  -4  16       27.50       31.06     13.44 o
  -5  -4  16       50.07       45.13     13.01 o
  -4  -4  16       47.81       59.42     12.51 o
  -3  -4  16        1.06       10.21     10.55 o
  -2  -4  16     1917.47     1895.87     38.73 o
  -1  -4  16       18.81       36.80      8.94 o
   0  -4  16       33.01       38.99     10.17 o
   1  -4  16        5.90        9.08     11.04 o
   2  -4  16      124.74      131.09     13.24 o
   3  -4  16       93.62       90.83     13.09 o
   4  -4  16      210.83      216.37     20.18 o
   5  -4  16        4.04        5.09     14.21 o
   6  -4  16        0.01       12.44     17.65 o
  -7  -3  16      196.91      159.93     17.46 o
  -6  -3  16        0.02        9.32     14.40 o
  -5  -3  16      216.25      191.79     15.21 o
  -4  -3  16       32.15       25.60     11.84 o
  -3  -3  16       16.75       34.67     12.44 o
  -2  -3  16      621.40      698.88     20.03 o
  -1  -3  16      790.22      813.96     20.19 o
   0  -3  16      137.70      139.70     11.39 o
   1  -3  16        0.46       -4.17     11.24 o
   2  -3  16     1378.73     1340.16     25.60 o
   3  -3  16       23.83       15.58     14.29 o
   4  -3  16       21.31       34.99     16.77 o
   5  -3  16       10.05        5.93     13.31 o
   6  -3  16        3.40        9.73     16.09 o
  -7  -2  16        3.71        6.69     13.59 o
  -6  -2  16        4.30        6.42     12.63 o
  -5  -2  16       70.01       80.81     13.82 o
  -4  -2  16       32.14       42.51     12.57 o
  -3  -2  16      103.05      129.92     14.00 o
  -2  -2  16       65.19       65.23      9.68 o
  -1  -2  16       11.06       15.07     10.84 o
   0  -2  16     1202.17     1209.55     21.75 o
   1  -2  16      138.23      135.13     16.00 o
   2  -2  16      134.76      124.31     15.81 o
   3  -2  16        0.64        4.52     15.15 o
   4  -2  16       17.95       13.94     15.15 o
   5  -2  16      215.95      240.78     20.35 o
   6  -2  16        0.05       -2.48     15.08 o
  -7  -1  16       52.18       52.49     15.53 o
  -6  -1  16        7.55       16.81     13.71 o
  -5  -1  16        4.34       10.56     12.71 o
  -4  -1  16      583.98      596.23     20.49 o
  -3  -1  16     1137.93     1163.09     25.43 o
  -2  -1  16      336.77      331.47     13.08 o
  -1  -1  16       50.22       56.60     10.71 o
   0  -1  16       99.14      127.96     13.34 o
   1  -1  16        7.12       15.33     11.31 o
   2  -1  16       53.21       38.00     12.35 o
   3  -1  16      442.37      459.00     18.65 o
   4  -1  16       26.91       25.25     15.14 o
   5  -1  16       66.77       62.59     17.11 o
   6  -1  16       79.20       98.59     17.90 o
  -7   0  16        0.43        1.27     13.30 o
  -6   0  16        0.16        1.71     12.88 o
  -5   0  16       12.21       22.79     11.58 o
  -4   0  16       70.66       84.17     13.74 o
  -3   0  16        0.11        3.93     10.08 o
  -2   0  16        8.04       24.20      9.88 o
  -1   0  16       93.31       70.87     10.54 o
   0   0  16       12.94       21.34     11.29 o
   1   0  16       38.19       53.94     11.79 o
   2   0  16      264.82      305.03     19.88 o
   3   0  16       38.55       37.57     13.25 o
   4   0  16       71.90       75.23     13.52 o
   5   0  16      275.47      228.52     21.17 o
   6   0  16      252.44      253.23     21.93 o
  -7   1  16       81.82       55.61     14.69 o
  -6   1  16      163.63      144.24     14.91 o
  -5   1  16      637.00      728.01     23.11 o
  -4   1  16       44.60       58.61     10.87 o
  -3   1  16      122.94      118.93      9.82 o
  -2   1  16        4.11        8.78     10.89 o
  -1   1  16       48.65       52.61     10.33 o
   0   1  16       38.80       60.18     11.42 o
   1   1  16      217.63      178.02     14.17 o
   2   1  16        8.61       22.86     12.20 o
   3   1  16      111.47       92.22     14.14 o
   4   1  16       21.43       27.87     13.07 o
   5   1  16       47.99       41.88     13.30 o
   6   1  16      151.42      155.10     16.32 o
  -7   2  16       10.14        9.84     12.66 o
  -6   2  16        6.96       23.52     13.39 o
  -5   2  16       29.56       24.99     12.13 o
  -4   2  16      267.86      248.31     13.64 o
  -3   2  16        2.80       11.41      9.17 o
  -2   2  16      448.00      460.25     17.19 o
  -1   2  16       16.57       27.39     11.22 o
   0   2  16        6.75       24.76     11.47 o
   1   2  16      303.00      294.25     15.11 o
   2   2  16      752.61      688.27     20.22 o
   3   2  16        0.00        7.77     12.06 o
   4   2  16      257.40      259.04     23.08 o
   5   2  16       10.27       17.42     13.02 o
   6   2  16        2.03       12.02     12.13 o
  -7   3  16       72.70       65.24     15.09 o
  -6   3  16       64.66       61.75     13.21 o
  -5   3  16      654.71      641.32     28.97 o
  -4   3  16       17.78       28.26      8.52 o
  -3   3  16        0.01        3.99      9.81 o
  -2   3  16       11.12       14.08      9.36 o
  -1   3  16      116.78      139.08     11.94 o
   0   3  16      126.16      115.88     12.14 o
   1   3  16        6.35        8.56     10.54 o
   2   3  16     1271.14     1223.86     25.15 o
   3   3  16       13.10       30.11     12.07 o
   4   3  16      223.68      235.80     16.87 o
   5   3  16       24.42       26.36     12.97 o
   6   3  16        0.56        7.43     13.55 o
  -7   4  16        3.15        5.79     13.43 o
  -6   4  16       78.66       75.71     14.47 o
  -5   4  16        3.18       11.82     13.29 o
  -4   4  16        2.09       12.31      9.77 o
  -3   4  16       54.08       73.71     10.78 o
  -2   4  16        7.12       12.20     13.67 o
  -1   4  16       15.32       17.65      9.56 o
   0   4  16       64.22       72.93     11.94 o
   1   4  16       22.79       31.75     11.00 o
   2   4  16       13.23       26.18     11.23 o
   3   4  16      895.55      865.24     23.27 o
   4   4  16       12.11       10.13     11.38 o
   5   4  16       12.38       17.90     13.29 o
  -7   5  16        0.49        4.05     11.46 o
  -6   5  16       29.01       29.31     11.29 o
  -5   5  16      101.42       99.77     11.82 o
  -4   5  16       76.76       70.20      9.77 o
  -3   5  16      114.71      103.02     10.73 o
  -2   5  16      490.88      409.09     22.00 o
  -1   5  16      346.08      384.48     22.54 o
   0   5  16        9.64       32.05     15.27 o
   1   5  16       14.20       17.61     16.89 o
   2   5  16       11.97       13.62     10.44 o
   3   5  16      365.33      383.47     17.73 o
   4   5  16       41.80       50.90     14.55 o
   5   5  16      321.17      331.84     18.78 o
  -6   6  16       82.81       94.22     12.89 o
  -5   6  16        1.59       13.98     12.01 o
  -4   6  16      258.67      216.13     12.15 o
  -3   6  16      178.79      204.33     15.33 o
  -2   6  16      220.68      262.86     19.49 o
  -1   6  16       11.82       19.55     15.43 o
   0   6  16      588.51      579.13     24.99 o
   1   6  16      106.52      122.37     20.09 o
   2   6  16       19.98       39.00     18.82 o
   3   6  16       12.81       21.09     19.22 o
   4   6  16        3.22        9.73     18.31 o
   5   6  16       16.12       26.88     19.87 o
  -6   7  16       23.15       18.85     13.29 o
  -5   7  16      439.43      469.52     20.05 o
  -4   7  16      342.23      350.82     16.92 o
  -3   7  16       23.37       34.29     13.31 o
  -2   7  16      173.60      168.19     19.25 o
  -1   7  16      155.62      181.94     19.95 o
   0   7  16      128.84       89.83     17.64 o
   1   7  16       21.68       42.41     19.20 o
   2   7  16        0.47       10.24     18.11 o
   3   7  16       14.27       25.50     17.00 o
   4   7  16        0.14       -5.51     17.55 o
  -6   8  16        0.64        2.28     18.06 o
  -5   8  16       31.38       47.20     16.33 o
  -4   8  16       28.52       25.44     15.90 o
  -3   8  16       83.52      108.71     14.96 o
  -2   8  16      220.68      248.80     20.52 o
  -1   8  16      322.61      375.79     23.50 o
   0   8  16        0.15        0.98     16.33 o
   1   8  16       71.15       83.90     19.66 o
   2   8  16        2.45       11.62     17.98 o
   3   8  16        0.94        0.40     18.18 o
   4   8  16       20.71       22.66     18.03 o
  -5   9  16      111.90      138.08     19.69 o
  -4   9  16      211.66      226.65     21.49 o
  -3   9  16       10.22       14.81     12.71 o
  -2   9  16      106.03      114.57     18.02 o
  -1   9  16      865.96      886.44     46.74 o
   0   9  16       30.22       37.57     17.47 o
   1   9  16        3.74       18.03     17.43 o
   2   9  16       91.39       89.70     21.70 o
   3   9  16      101.00      120.20     21.19 o
  -4  10  16       49.45       68.66     19.12 o
  -3  10  16       33.23       40.95     13.89 o
  -2  10  16        3.63        5.88     17.16 o
  -1  10  16      174.09      205.16     23.17 o
   0  10  16        9.13       16.60     18.08 o
   1  10  16      112.01      127.67     21.06 o
   2  10  16        4.81       19.40     27.16 o
  -3  11  16      269.57      273.36     23.20 o
  -2  11  16       89.39       86.62     21.69 o
  -1  11  16      193.48      208.44     22.30 o
   0  11  16        3.82        8.13     20.63 o
   1  11  16        1.48        0.34     17.11 o
   0 -11  17       98.80      106.72     16.00 o
   1 -11  17      124.77      166.11     32.81 o
  -2 -10  17        5.44       22.33     16.96 o
  -1 -10  17       73.79      104.35     19.76 o
   0 -10  17      346.50      348.38     19.20 o
   1 -10  17      119.65       98.11     14.51 o
   2 -10  17        1.73       13.97     18.01 o
   3 -10  17       39.41       66.12     15.54 o
  -3  -9  17        4.78       11.47     17.95 o
  -2  -9  17       18.44       22.55     16.53 o
  -1  -9  17       17.55       21.59     16.42 o
   0  -9  17       20.83       30.87     16.46 o
   1  -9  17       25.67       22.39     13.28 o
   2  -9  17      374.67      332.45     22.68 o
   3  -9  17       47.48       49.40     13.40 o
   4  -9  17        0.05        3.58     16.12 o
  -4  -8  17        0.47        9.86     16.64 o
  -3  -8  17      156.65      158.97     31.28 o
  -2  -8  17        5.87       14.11     16.96 o
  -1  -8  17       91.56      104.64     17.93 o
   0  -8  17       85.80      101.10     14.62 o
   1  -8  17       46.30       30.37     10.76 o
   2  -8  17        0.36        5.77     10.83 o
   3  -8  17      223.14      246.93     17.36 o
   4  -8  17       59.17       65.12     17.00 o
  -5  -7  17        4.06       -6.87     19.74 o
  -4  -7  17       75.21       71.10     21.80 o
  -3  -7  17       21.37       32.99     19.73 o
  -2  -7  17     1028.42     1045.17     33.08 o
  -1  -7  17      313.73      276.12     21.53 o
   0  -7  17       95.13       89.86     14.44 o
   1  -7  17       30.85       32.71     11.55 o
   2  -7  17      137.32      121.19     14.06 o
   3  -7  17        5.42       14.98     14.93 o
   4  -7  17        8.39        5.02     14.57 o
   5  -7  17      405.52      455.75     35.84 o
  -5  -6  17       22.65       29.89     18.35 o
  -4  -6  17      143.22      134.39     20.23 o
  -3  -6  17       93.38      111.55     19.49 o
  -2  -6  17        2.28        8.95     15.87 o
  -1  -6  17      246.82      215.50     19.55 o
   0  -6  17       69.32       85.78     13.38 o
   1  -6  17       83.90       99.46     13.51 o
   2  -6  17       50.20       65.83     12.67 o
   3  -6  17       10.73       12.65     15.47 o
   4  -6  17       20.11       17.49     15.74 o
   5  -6  17        3.34        5.84     16.30 o
  -5  -5  17       95.03      104.51     20.60 o
  -4  -5  17       10.35       20.64     18.39 o
  -3  -5  17       94.78      109.67     18.68 o
  -2  -5  17      343.27      356.17     23.82 o
  -1  -5  17      163.86      174.98     19.07 o
   0  -5  17       75.24       70.01     11.02 o
   1  -5  17      227.76      241.07     15.40 o
   2  -5  17      129.81      119.91     14.04 o
   3  -5  17        0.62        1.97     11.73 o
   4  -5  17       10.29       12.81     14.77 o
   5  -5  17       11.40        6.21     17.57 o
  -6  -4  17        0.35       10.01     12.84 o
  -5  -4  17        1.18       -0.07     11.95 o
  -4  -4  17      167.64      171.75     14.75 o
  -3  -4  17       18.37       27.20     11.58 o
  -2  -4  17      621.73      627.41     22.59 o
  -1  -4  17      264.81      256.53     15.16 o
   0  -4  17       55.28       69.33     10.39 o
   1  -4  17      140.21      159.09     13.38 o
   2  -4  17        2.30        0.22     11.20 o
   3  -4  17      332.65      331.79     16.51 o
   4  -4  17      246.36      261.08     20.46 o
   5  -4  17      119.34       88.10     18.51 o
   6  -4  17       18.85       31.98     18.38 o
  -6  -3  17       19.46       14.89     13.81 o
  -5  -3  17        1.21        1.44     12.50 o
  -4  -3  17        0.10       12.10     11.87 o
  -3  -3  17      165.53      179.86     14.51 o
  -2  -3  17      244.33      243.58     15.56 o
  -1  -3  17       79.93       85.53     12.22 o
   0  -3  17       12.15        6.53     10.21 o
   1  -3  17      306.00      304.51     16.27 o
   2  -3  17      123.49      118.00     12.96 o
   3  -3  17      135.61      114.30     16.72 o
   4  -3  17       50.47       47.30     16.08 o
   5  -3  17       12.38       26.69     15.08 o
   6  -3  17       16.78        7.23     15.47 o
  -6  -2  17       57.91       75.39     14.80 o
  -5  -2  17       85.54      105.23     14.95 o
  -4  -2  17      363.37      394.65     18.96 o
  -3  -2  17       23.11       42.82     12.64 o
  -2  -2  17       40.42       50.74     12.18 o
  -1  -2  17       40.56       37.48     11.69 o
   0  -2  17      874.97      824.81     21.19 o
   1  -2  17       22.60       26.82     13.98 o
   2  -2  17      171.21      162.16     16.60 o
   3  -2  17       22.20        9.06     14.19 o
   4  -2  17      377.76      349.68     21.24 o
   5  -2  17       75.25       76.54     17.28 o
   6  -2  17        0.34        0.75     14.92 o
  -6  -1  17       15.43       39.27     14.67 o
  -5  -1  17       56.93       54.69     13.42 o
  -4  -1  17      180.70      214.68     16.11 o
  -3  -1  17      175.05      202.00     15.78 o
  -2  -1  17       91.84      114.45     10.80 o
  -1  -1  17       37.07       43.17      9.13 o
   0  -1  17       29.76       48.23     11.74 o
   1  -1  17        0.02       12.28     11.47 o
   2  -1  17      675.40      689.34     24.60 o
   3  -1  17        0.43       -3.59     13.91 o
   4  -1  17        3.95        3.26     15.40 o
   5  -1  17        0.14       -1.09     15.88 o
   6  -1  17       28.42       39.40     17.04 o
  -6   0  17       73.32       58.57     13.88 o
  -5   0  17      625.43      651.68     23.20 o
  -4   0  17       53.57       67.64     14.77 o
  -3   0  17       14.70       19.53     10.35 o
  -2   0  17        8.25       18.16      8.95 o
  -1   0  17       14.82       15.14     10.24 o
   0   0  17        7.13        8.24     11.10 o
   1   0  17       36.16       29.86     12.03 o
   2   0  17      761.98      780.82     22.23 o
   3   0  17        6.28        5.61     13.18 o
   4   0  17       81.42       99.73     14.76 o
   5   0  17       91.66       93.42     18.25 o
   6   0  17        4.82       11.11     14.26 o
  -6   1  17        0.04        5.20     12.83 o
  -5   1  17      120.54      146.41     16.02 o
  -4   1  17        0.81        0.50      9.86 o
  -3   1  17        0.16        5.21     10.50 o
  -2   1  17       28.40       21.66     10.62 o
  -1   1  17        7.73       14.88     10.88 o
   0   1  17        2.65        3.60     10.91 o
   1   1  17       19.98       27.04     11.13 o
   2   1  17      841.39      852.57     22.78 o
   3   1  17       55.87       42.68     13.39 o
   4   1  17        1.64        1.85     12.18 o
   5   1  17        5.54       13.50     13.48 o
   6   1  17       41.65       39.53     16.35 o
  -6   2  17       24.09       21.88     12.18 o
  -5   2  17       13.20       13.44     13.89 o
  -4   2  17      203.00      191.39     13.37 o
  -3   2  17      762.13      731.15     17.75 o
  -2   2  17      106.75      129.31     11.07 o
  -1   2  17       23.86       26.19     10.68 o
   0   2  17      103.33      103.89     12.87 o
   1   2  17        0.56       16.18     10.86 o
   2   2  17      301.13      338.52     22.31 o
   3   2  17      328.33      321.93     17.35 o
   4   2  17      241.87      230.99     16.95 o
   5   2  17      409.97      388.83     19.41 o
  -6   3  17        1.95        9.75     13.40 o
  -5   3  17       74.90       78.66     14.56 o
  -4   3  17      175.15      156.46     12.98 o
  -3   3  17       90.90       93.51     11.47 o
  -2   3  17       12.58        7.07     10.31 o
  -1   3  17       18.97       15.67     10.38 o
   0   3  17      154.67      168.37     13.60 o
   1   3  17      259.77      258.52     15.49 o
   2   3  17       84.86      115.34     13.41 o
   3   3  17        3.65       21.89     12.77 o
   4   3  17      152.13      153.71     15.49 o
   5   3  17       10.25       20.52     13.13 o
  -6   4  17        2.81        3.59     12.89 o
  -5   4  17       28.37       22.20     14.43 o
  -4   4  17      589.19      614.01     17.42 o
  -3   4  17       46.73       42.71     11.14 o
  -2   4  17        2.30       19.83     15.29 o
  -1   4  17       32.67       36.34     15.90 o
   0   4  17      540.45      501.03     24.28 o
   1   4  17        7.31       -5.19     10.98 o
   2   4  17        0.25        5.99     11.50 o
   3   4  17        0.03       -2.61     11.95 o
   4   4  17        0.36       -3.81     12.45 o
   5   4  17        4.72       16.85     13.90 o
  -6   5  17      298.24      308.48     16.01 o
  -5   5  17       25.71       20.30     11.45 o
  -4   5  17      277.04      285.14     17.23 o
  -3   5  17      220.60      222.56     15.84 o
  -2   5  17       23.23       45.32     16.22 o
  -1   5  17      392.69      426.89     27.39 o
   0   5  17      203.61      182.16     20.26 o
   1   5  17       16.70       19.42     18.68 o
   2   5  17       43.48       61.06     18.72 o
   3   5  17      128.72      148.87     21.44 o
   4   5  17       14.46       37.40     18.27 o
   5   5  17       28.80       18.20     16.17 o
  -6   6  17        2.98        5.92     11.11 o
  -5   6  17      204.17      197.17     16.11 o
  -4   6  17       16.38       20.05     11.91 o
  -3   6  17      135.90      159.10     14.89 o
  -2   6  17      104.46      121.16     17.81 o
  -1   6  17       89.55      102.84     18.89 o
   0   6  17       30.21       49.05     18.86 o
   1   6  17     1097.80     1132.50     34.74 o
   2   6  17      142.34      153.95     20.13 o
   3   6  17       38.42       24.97     18.25 o
   4   6  17       14.99       13.42     18.50 o
  -5   7  17      114.26      135.68     17.83 o
  -4   7  17        3.76       22.05     16.26 o
  -3   7  17        2.51       11.57     11.86 o
  -2   7  17        4.29        9.44     17.09 o
  -1   7  17      148.05      181.34     20.61 o
   0   7  17      115.33      108.24     20.05 o
   1   7  17      149.65      129.37     18.29 o
   2   7  17        8.70       15.52     17.57 o
   3   7  17        0.06       14.88     19.85 o
   4   7  17        2.51        4.25     18.04 o
  -5   8  17       42.89       57.94     26.52 o
  -4   8  17       31.28       41.09     16.88 o
  -3   8  17      533.51      512.80     20.87 o
  -2   8  17       45.95       37.89     20.43 o
  -1   8  17      226.53      186.11     19.70 o
   0   8  17       65.04       92.17     19.32 o
   1   8  17       58.80       70.53     18.15 o
   2   8  17       49.57       62.79     20.82 o
   3   8  17       64.98       79.09     19.44 o
  -4   9  17        9.77       12.24     18.03 o
  -3   9  17      149.86      166.80     16.86 o
  -2   9  17      132.86      132.61     20.60 o
  -1   9  17      379.39      373.27     52.90 o
   0   9  17       89.19       85.31     18.50 o
   1   9  17        0.95       13.04     17.20 o
   2   9  17      210.55      191.79     24.31 o
  -3  10  17       52.03       65.17     16.71 o
  -2  10  17      255.56      258.20     22.89 o
  -1  10  17      216.17      236.07     23.34 o
   0  10  17       26.39       37.22     20.65 o
   1  10  17        5.89       -5.11     15.91 o
   0 -10  18       69.82       79.55     15.79 o
   1 -10  18        3.27        3.42     16.97 o
  -2  -9  18      486.72      424.18     26.62 o
  -1  -9  18        5.60       13.58     17.46 o
   0  -9  18       10.90        8.61     13.12 o
   1  -9  18      296.63      328.69     27.03 o
   2  -9  18        0.81       12.17     15.46 o
  -3  -8  18        2.68       -3.71     19.09 o
  -2  -8  18        1.55        7.07     16.45 o
  -1  -8  18      631.56      583.28     27.95 o
   0  -8  18       16.74       36.35     14.58 o
   1  -8  18      185.21      180.06     19.05 o
   2  -8  18        2.87        3.37     13.70 o
   3  -8  18       39.09       44.91     17.02 o
  -4  -7  18       11.02       12.95     17.29 o
  -3  -7  18       60.09       49.37     16.54 o
  -2  -7  18        4.15       21.07     19.23 o
  -1  -7  18      143.27      140.17     17.68 o
   0  -7  18       16.90       15.29     11.99 o
   1  -7  18       36.12       32.85     12.14 o
   2  -7  18      132.35      157.35     14.75 o
   3  -7  18        1.83       10.52     14.77 o
   4  -7  18       98.25       89.61     18.15 o
  -4  -6  18      493.51      460.30     32.01 o
  -3  -6  18       14.83       22.10     18.76 o
  -2  -6  18        8.01       19.92     20.22 o
  -1  -6  18      499.44      493.95     25.33 o
   0  -6  18      139.20      126.69     15.22 o
   1  -6  18      145.06      162.28     14.25 o
   2  -6  18      130.98      147.66     14.84 o
   3  -6  18        0.13        1.80     14.51 o
   4  -6  18       33.83       27.85     16.20 o
  -5  -5  18        9.65       19.32     20.80 o
  -4  -5  18        2.36       -1.02     17.40 o
  -3  -5  18       85.95       80.76     19.77 o
  -2  -5  18       58.18       73.86     20.01 o
  -1  -5  18       56.22       61.28     16.91 o
   0  -5  18      713.86      635.47     17.89 o
   1  -5  18       82.08       90.29     13.00 o
   2  -5  18      171.46      170.47     14.70 o
   3  -5  18       15.94       24.62     12.23 o
   4  -5  18        0.01       -2.52     17.26 o
   5  -5  18      467.27      465.78     26.01 o
  -5  -4  18      207.45      205.53     31.93 o
  -4  -4  18      109.83      114.19     14.18 o
  -3  -4  18      102.56      103.46     13.01 o
  -2  -4  18      661.94      630.60     20.74 o
  -1  -4  18       10.20       14.82     11.76 o
   0  -4  18      442.48      409.56     15.76 o
   1  -4  18      201.06      201.83     15.07 o
   2  -4  18      145.32      145.64     13.60 o
   3  -4  18       16.68       28.03     12.46 o
   4  -4  18       80.98       63.69     17.49 o
   5  -4  18       26.46       20.44     18.12 o
  -5  -3  18      212.30      219.19     17.32 o
  -4  -3  18      392.03      406.06     18.91 o
  -3  -3  18      116.85      133.22     14.56 o
  -2  -3  18     2071.38     2084.08     33.54 o
  -1  -3  18       51.22       60.23     12.34 o
   0  -3  18       26.29       29.57     11.47 o
   1  -3  18        0.23        5.82     11.22 o
   2  -3  18      169.30      169.31     14.70 o
   3  -3  18      186.06      193.22     15.54 o
   4  -3  18       30.93       42.01     15.09 o
   5  -3  18      101.85      100.06     18.67 o
  -6  -2  18        8.91        5.55     15.32 o
  -5  -2  18        0.21       11.51     13.24 o
  -4  -2  18       35.71       36.14     14.09 o
  -3  -2  18       82.46      111.52     14.38 o
  -2  -2  18       96.56      122.38     14.49 o
  -1  -2  18       37.17       24.80     10.57 o
   0  -2  18      884.72      837.82     29.61 o
   1  -2  18      102.03      119.66     13.95 o
   2  -2  18       29.97       26.67     15.22 o
   3  -2  18      975.77      932.21     30.70 o
   4  -2  18       35.44       48.13     15.84 o
   5  -2  18       39.59       39.65     16.83 o
  -6  -1  18       40.08       53.54     13.88 o
  -5  -1  18      612.71      626.99     22.50 o
  -4  -1  18      936.27      920.04     34.81 o
  -3  -1  18       24.53       33.63     12.59 o
  -2  -1  18        1.76       10.79     12.22 o
  -1  -1  18       76.97       86.53     11.44 o
   0  -1  18      229.30      198.03     15.00 o
   1  -1  18      160.74      151.42     14.59 o
   2  -1  18        1.14        4.46     14.64 o
   3  -1  18       29.82       39.75     13.93 o
   4  -1  18       13.88        5.07     15.63 o
   5  -1  18       13.05       16.29     16.43 o
  -6   0  18       12.84       14.51     14.39 o
  -5   0  18      302.57      284.54     17.63 o
  -4   0  18      390.18      398.86     19.37 o
  -3   0  18        0.47        5.79     10.92 o
  -2   0  18       19.31       30.37      8.86 o
  -1   0  18       28.29       24.74     10.06 o
   0   0  18        8.51       24.26     12.07 o
   1   0  18     1204.54     1186.45     26.10 o
   2   0  18      363.67      326.49     17.05 o
   3   0  18        5.98        9.82     12.87 o
   4   0  18       20.73       14.77     13.59 o
   5   0  18        0.06        7.27     15.59 o
  -6   1  18      154.57      150.31     16.61 o
  -5   1  18       33.17       40.90     13.69 o
  -4   1  18       45.68       56.39     11.08 o
  -3   1  18       54.05       56.76     11.66 o
  -2   1  18       60.40       71.86     10.83 o
  -1   1  18      147.72      165.90     13.84 o
   0   1  18      208.45      230.05     15.14 o
   1   1  18       54.54       76.30     13.22 o
   2   1  18      770.49      787.88     23.33 o
   3   1  18       58.27       59.05     13.20 o
   4   1  18       84.94       78.11     14.28 o
   5   1  18        4.57        6.20     12.89 o
  -6   2  18       12.40       19.20     14.02 o
  -5   2  18       40.32       37.32     14.29 o
  -4   2  18      121.54      139.58     13.21 o
  -3   2  18      444.03      393.55     16.37 o
  -2   2  18        4.58        7.78      9.83 o
  -1   2  18      590.23      563.70     19.31 o
   0   2  18      233.24      197.35     14.25 o
   1   2  18        8.58       23.65     12.59 o
   2   2  18       34.25       25.48     12.36 o
   3   2  18       85.79       93.00     14.64 o
   4   2  18      599.73      576.29     31.54 o
   5   2  18       11.87       18.66     14.01 o
  -6   3  18       19.39       42.33     13.24 o
  -5   3  18      209.08      239.03     18.67 o
  -4   3  18      239.19      215.37     14.33 o
  -3   3  18       48.84       40.15     10.47 o
  -2   3  18        2.66        3.08     13.86 o
  -1   3  18      359.81      430.69     32.12 o
   0   3  18        4.05       17.30     11.49 o
   1   3  18       48.59       34.88     11.30 o
   2   3  18      110.92      119.97     13.71 o
   3   3  18       50.21       47.53     12.97 o
   4   3  18       82.71       81.68     14.57 o
   5   3  18        0.05       15.65     14.41 o
  -6   4  18       84.41       90.49     15.22 o
  -5   4  18        2.85       -0.42     14.26 o
  -4   4  18       82.11       81.92     14.30 o
  -3   4  18       79.89       88.69     13.19 o
  -2   4  18        2.11        7.22     15.24 o
  -1   4  18      769.50      745.63     28.76 o
   0   4  18      114.96      121.24     18.32 o
   1   4  18       84.39      106.52     18.34 o
   2   4  18      185.09      196.45     38.17 o
   3   4  18      629.20      624.82     21.85 o
   4   4  18      129.71      126.32     15.79 o
  -5   5  18      114.11      119.18     13.56 o
  -4   5  18       37.53       42.13     11.01 o
  -3   5  18        9.47       17.99     12.18 o
  -2   5  18       48.57       29.95     16.42 o
  -1   5  18       25.05       25.06     16.62 o
   0   5  18        2.78       11.06     17.47 o
   1   5  18        2.97        4.77     17.79 o
   2   5  18       94.92       87.72     22.81 o
   3   5  18      193.41      202.19     23.26 o
   4   5  18       98.05      155.94     23.40 o
  -5   6  18      174.29      160.97     21.85 o
  -4   6  18       47.11       56.27     13.41 o
  -3   6  18      246.63      266.74     17.40 o
  -2   6  18       10.33       11.38     14.90 o
  -1   6  18       55.58       68.38     16.50 o
   0   6  18      110.79      127.12     20.09 o
   1   6  18      105.10      131.71     20.50 o
   2   6  18       23.78       24.74     19.55 o
   3   6  18       19.49       25.98     19.07 o
  -5   7  18      170.70      151.16     27.52 o
  -4   7  18       39.98       49.04     16.90 o
  -3   7  18       31.54       43.01     15.23 o
  -2   7  18      249.73      307.02     33.47 o
  -1   7  18        0.10        0.60     18.32 o
   0   7  18      315.70      279.50     23.13 o
   1   7  18       41.10       44.46     20.63 o
   2   7  18       39.07       57.29     18.20 o
   3   7  18       56.83       69.95     20.49 o
  -4   8  18      155.28      167.75     20.56 o
  -3   8  18        8.44       26.50     14.47 o
  -2   8  18        2.67       -5.90     18.70 o
  -1   8  18       16.60       14.39     16.58 o
   0   8  18      123.99      136.12     22.27 o
   1   8  18      135.49      140.12     21.63 o
   2   8  18       17.89       31.56     17.22 o
  -3   9  18        4.89       17.09     16.12 o
  -2   9  18       25.84       28.57     19.81 o
  -1   9  18      383.55      434.04     53.09 o
   0   9  18       31.60       20.40     18.47 o
   1   9  18       14.34       18.87     19.21 o
   0  -9  19        0.11        4.48     14.22 o
  -2  -8  19       40.56       49.87     17.97 o
  -1  -8  19      317.10      294.15     23.61 o
   0  -8  19       38.81       52.16     14.79 o
   1  -8  19        6.73       12.14     14.80 o
   2  -8  19       25.40       14.69     14.19 o
  -3  -7  19        4.71       17.66     20.00 o
  -2  -7  19      170.19      181.29     20.57 o
  -1  -7  19      174.05      174.24     20.86 o
   0  -7  19       80.89       82.42     14.76 o
   1  -7  19       62.14       79.46     18.33 o
   2  -7  19      174.20      183.06     15.96 o
   3  -7  19        3.48        9.98     16.85 o
  -4  -6  19      183.44      196.75     24.32 o
  -3  -6  19      165.99      155.51     20.37 o
  -2  -6  19       11.93       11.29     18.36 o
  -1  -6  19      503.79      500.61     26.48 o
   0  -6  19      253.95      269.85     18.05 o
   1  -6  19        1.38        0.36     13.00 o
   2  -6  19       70.90       71.98     13.79 o
   3  -6  19      140.04      123.38     18.29 o
  -4  -5  19       68.65       84.35     20.16 o
  -3  -5  19        0.93        8.27     18.11 o
  -2  -5  19       24.07       50.45     19.77 o
  -1  -5  19       16.39       25.07     16.33 o
   0  -5  19       33.54       37.61     12.65 o
   1  -5  19      263.89      283.96     16.83 o
   2  -5  19        0.83        8.74     12.78 o
   3  -5  19       21.57       25.32     15.38 o
   4  -5  19       17.43       12.26     15.75 o
  -4  -4  19       69.66       87.21     21.26 o
  -3  -4  19        8.74        9.28     18.12 o
  -2  -4  19        0.92        8.31     16.57 o
  -1  -4  19      467.12      494.45     21.53 o
   0  -4  19       33.69       40.01     15.19 o
   1  -4  19       68.46       91.94     14.63 o
   2  -4  19        5.65       15.31     11.90 o
   3  -4  19      286.86      290.58     17.38 o
   4  -4  19       52.13       50.72     18.40 o
  -5  -3  19       11.92        9.13     12.85 o
  -4  -3  19      158.48      147.11     15.67 o
  -3  -3  19      117.80      129.62     15.01 o
  -2  -3  19      472.75      473.85     19.99 o
  -1  -3  19       63.17       82.45     11.94 o
   0  -3  19       17.82       20.48     12.64 o
   1  -3  19       71.03       91.69     12.77 o
   2  -3  19       35.41       35.60     13.21 o
   3  -3  19        3.17        5.31     11.59 o
   4  -3  19        9.89       16.70     17.92 o
  -5  -2  19       32.21       36.01     13.86 o
  -4  -2  19      263.25      285.49     18.35 o
  -3  -2  19       56.88       62.10     14.26 o
  -2  -2  19        0.71        7.21     11.99 o
  -1  -2  19      123.90      139.66     16.54 o
   0  -2  19      180.60      162.38     14.61 o
   1  -2  19       27.24       27.12     12.01 o
   2  -2  19       90.31      105.05     17.78 o
   3  -2  19       13.03        8.29     14.89 o
   4  -2  19      302.43      264.50     40.44 o
  -5  -1  19        5.97       18.93     14.29 o
  -4  -1  19      332.68      327.31     19.09 o
  -3  -1  19      190.27      191.96     16.68 o
  -2  -1  19        2.29        6.65     12.68 o
  -1  -1  19       31.99       43.42     11.57 o
   0  -1  19        4.19        1.86     12.83 o
   1  -1  19        8.06       12.93     15.43 o
   2  -1  19      897.97      874.57     57.33 o
   3  -1  19       15.03       23.14     15.52 o
   4  -1  19      132.57      145.29     23.32 o
  -5   0  19       54.91       75.66     15.50 o
  -4   0  19        5.00       18.62     12.65 o
  -3   0  19      432.62      447.38     20.03 o
  -2   0  19       24.92       27.22     10.29 o
  -1   0  19      156.16      155.03     13.97 o
   0   0  19      209.08      226.38     16.99 o
   1   0  19      368.27      330.25     18.02 o
   2   0  19      405.71      372.88     25.52 o
   3   0  19       29.02       16.74     13.06 o
   4   0  19       40.31       48.17     16.61 o
  -5   1  19      993.11      969.19     27.98 o
  -4   1  19       60.93       57.46     13.85 o
  -3   1  19       47.09       49.78     11.86 o
  -2   1  19       54.46       67.33     10.04 o
  -1   1  19        0.02        5.32     11.46 o
   0   1  19      231.87      245.40     16.25 o
   1   1  19       10.43       10.65     11.82 o
   2   1  19       79.75      104.58     13.89 o
   3   1  19       97.11       88.74     14.49 o
   4   1  19       15.04       24.42     13.21 o
  -5   2  19        3.01       11.89     12.85 o
  -4   2  19       67.09       77.11     12.33 o
  -3   2  19       27.76       17.27     11.76 o
  -2   2  19       65.14       60.87     15.61 o
  -1   2  19       27.50       32.38     11.63 o
   0   2  19      343.72      371.51     17.48 o
   1   2  19      214.50      195.88     15.67 o
   2   2  19      115.28      134.65     14.98 o
   3   2  19      125.59      142.85     17.01 o
   4   2  19       44.86       53.54     14.50 o
  -5   3  19      168.18      175.83     19.11 o
  -4   3  19       68.42       62.65     12.04 o
  -3   3  19       18.26        5.95     12.91 o
  -2   3  19      174.41      188.46     25.47 o
  -1   3  19       17.96       26.33     16.46 o
   0   3  19        0.15        5.38     17.21 o
   1   3  19       58.48       65.55     16.72 o
   2   3  19       32.77       25.72     12.59 o
   3   3  19      399.06      398.65     20.06 o
   4   3  19        3.13        1.97     13.67 o
  -5   4  19       12.93        9.72     15.49 o
  -4   4  19      431.99      429.52     17.68 o
  -3   4  19       45.28       41.84     13.16 o
  -2   4  19      397.37      394.41     27.16 o
  -1   4  19       29.40       38.32     17.44 o
   0   4  19       21.57       37.33     17.92 o
   1   4  19       86.84      114.10     19.07 o
   2   4  19       19.68       25.88     17.24 o
   3   4  19       65.73       57.60     20.93 o
  -5   5  19       59.63       44.60     15.25 o
  -4   5  19      193.22      172.65     18.44 o
  -3   5  19        4.83       26.05     14.05 o
  -2   5  19      518.44      491.09     25.33 o
  -1   5  19       14.49       39.38     18.30 o
   0   5  19        8.52        3.74     18.43 o
   1   5  19       68.36       93.76     18.60 o
   2   5  19      189.43      178.50     22.69 o
   3   5  19       32.39       31.68     18.80 o
  -4   6  19       23.95       20.30     18.17 o
  -3   6  19       98.97      112.20     14.64 o
  -2   6  19        0.01        5.40     17.61 o
  -1   6  19       78.94       82.27     22.37 o
   0   6  19        3.76       -4.38     16.65 o
   1   6  19      141.81      182.60     20.03 o
   2   6  19        6.19       18.73     20.98 o
  -3   7  19       80.99       77.62     15.22 o
  -2   7  19       65.33       75.43     20.14 o
  -1   7  19     1070.13     1116.87     35.82 o
   0   7  19       91.61       73.13     19.12 o
   1   7  19       16.03       29.46     18.54 o
   2   7  19      425.04      451.32     29.00 o
  -2   8  19       52.06       47.62     19.59 o
  -1   8  19      118.77      105.53     22.03 o
   0   8  19      210.66      222.32     24.55 o
  -1  -7  20       83.67       89.54     16.15 o
   0  -7  20        0.33       -4.16     14.35 o
   1  -7  20       54.32       66.69     18.07 o
  -2  -6  20        7.54       -1.83     17.59 o
  -1  -6  20      373.14      353.11     19.95 o
   0  -6  20      160.68      182.86     18.03 o
   1  -6  20        0.17        7.46     16.98 o
   2  -6  20       97.52      103.21     14.99 o
  -3  -5  20      434.09      495.90     29.50 o
  -2  -5  20       63.16       46.29     18.93 o
  -1  -5  20        0.27       15.41     14.05 o
   0  -5  20      233.52      236.94     22.69 o
   1  -5  20       50.24       62.24     14.01 o
   2  -5  20      191.30      214.22     17.57 o
   3  -5  20        8.85       12.88     16.05 o
  -4  -4  20       54.60       58.34     21.55 o
  -3  -4  20        3.73       16.87     18.30 o
  -2  -4  20      200.66      175.23     20.94 o
  -1  -4  20       91.77       87.15     15.55 o
   0  -4  20      262.97      333.42     23.94 o
   1  -4  20        5.78       10.64     11.96 o
   2  -4  20      336.98      336.65     17.85 o
   3  -4  20       63.68       60.04     14.05 o
  -4  -3  20       19.57       24.90     16.89 o
  -3  -3  20       76.99       89.82     14.54 o
  -2  -3  20      394.93      448.84     20.11 o
  -1  -3  20       29.89       27.68     11.17 o
   0  -3  20       66.60       64.64     16.06 o
   1  -3  20       32.98       35.02     13.67 o
   2  -3  20      278.58      285.78     17.37 o
   3  -3  20       71.41       85.53     13.96 o
  -4  -2  20      315.47      314.15     19.28 o
  -3  -2  20      122.17      151.51     15.83 o
  -2  -2  20        9.33       22.01     13.68 o
  -1  -2  20      185.08      163.80     16.52 o
   0  -2  20       54.15       69.12     14.07 o
   1  -2  20        7.36        1.25     12.86 o
   2  -2  20      394.47      399.88     19.91 o
   3  -2  20      290.54      304.11     30.54 o
  -4  -1  20      246.72      222.10     18.57 o
  -3  -1  20        3.18       16.98     14.76 o
  -2  -1  20      246.17      272.51     15.08 o
  -1  -1  20       58.10       70.44     17.67 o
   0  -1  20       64.09       79.81     14.36 o
   1  -1  20      443.36      464.49     40.64 o
   2  -1  20       11.31       16.52     14.95 o
   3  -1  20        9.06       16.38     16.26 o
  -4   0  20      596.25      618.16     23.78 o
  -3   0  20       35.89       38.09     15.48 o
  -2   0  20       33.82       40.61     10.79 o
  -1   0  20       42.42       64.18     11.82 o
   0   0  20       62.66       78.85     13.71 o
   1   0  20       43.21       82.60     13.58 o
   2   0  20       35.45       46.83     15.08 o
   3   0  20       10.91       24.28     13.58 o
  -4   1  20       88.25       82.27     16.29 o
  -3   1  20       35.13       41.81     12.78 o
  -2   1  20        1.00        7.58     11.63 o
  -1   1  20       92.73      100.01     13.58 o
   0   1  20       12.50       19.83     11.86 o
   1   1  20       43.77       64.53     15.07 o
   2   1  20      964.81      966.14     26.74 o
   3   1  20       21.65       34.90     14.32 o
  -4   2  20      346.89      341.06     20.74 o
  -3   2  20       53.98       79.99     12.54 o
  -2   2  20       12.12        6.08     15.27 o
  -1   2  20      323.95      338.59     22.84 o
   0   2  20      139.32      146.20     19.87 o
   1   2  20      180.95      189.51     15.85 o
   2   2  20        1.94       16.78     13.18 o
   3   2  20        0.09       10.69     13.40 o
  -4   3  20       23.42       34.11     14.72 o
  -3   3  20      166.77      182.08     19.57 o
  -2   3  20       68.08       74.33     16.92 o
  -1   3  20       62.08       62.66     17.45 o
   0   3  20        8.25       15.81     16.40 o
   1   3  20       14.59       26.08     18.06 o
   2   3  20      696.93      751.06     42.57 o
   3   3  20       54.15       65.56     21.45 o
  -4   4  20       47.59       47.90     15.24 o
  -3   4  20      466.87      502.27     28.16 o
  -2   4  20       43.15       42.62     18.04 o
  -1   4  20       12.45       27.02     17.71 o
   0   4  20      160.37      175.92     21.68 o
   1   4  20        4.17       13.21     17.80 o
   2   4  20        6.72       23.11     20.09 o
  -3   5  20      241.01      310.63     18.63 o
  -2   5  20      188.14      205.65     21.24 o
  -1   5  20       14.13       27.13     19.35 o
   0   5  20       35.88       26.05     18.01 o
   1   5  20      107.99      114.91     20.99 o
   2   5  20       21.49       26.36     18.78 o
  -3   6  20        0.01       12.82     14.69 o
  -2   6  20       73.11       67.66     19.58 o
  -1   6  20        0.02       10.73     18.65 o
   0   6  20      395.02      422.22     26.31 o
   1   6  20        3.02       -0.08     18.37 o
  -1   7  20        8.61       16.63     18.25 o
  -1  -5  21        2.38       10.17     14.49 o
   0  -5  21       22.24       48.08     17.77 o
   1  -5  21      156.05      155.81     18.77 o
  -2  -4  21       76.20       81.43     19.08 o
  -1  -4  21      298.04      296.10     19.44 o
   0  -4  21       33.94       18.09     16.72 o
   1  -4  21        1.60       21.96     16.66 o
   2  -4  21      231.99      268.19     17.87 o
  -3  -3  21       21.73       37.18     18.47 o
  -2  -3  21       13.73       38.41     14.99 o
  -1  -3  21        3.35        3.39     14.97 o
   0  -3  21        1.49        9.58     16.28 o
   1  -3  21       43.78       44.07     14.23 o
   2  -3  21       90.32      123.21     14.81 o
  -3  -2  21        6.71       19.79     15.83 o
  -2  -2  21       72.36       70.83     12.54 o
  -1  -2  21      242.00      279.73     17.13 o
   0  -2  21       42.32       56.11     32.88 o
   1  -2  21        0.04        5.75     13.89 o
   2  -2  21       18.46       35.90     14.24 o
  -3  -1  21       40.69       36.61     14.76 o
  -2  -1  21      139.96      150.02     13.77 o
  -1  -1  21       71.64       56.21     16.96 o
   0  -1  21      146.97      152.62     15.80 o
   1  -1  21      137.88      128.12     15.37 o
   2  -1  21      431.50      382.60     50.65 o
  -3   0  21       65.18       80.34     15.59 o
  -2   0  21       11.37       15.81     11.81 o
  -1   0  21       12.01       31.67     14.13 o
   0   0  21      185.75      166.15     17.17 o
   1   0  21        0.55       14.38     13.22 o
   2   0  21      351.44      338.46     20.08 o
  -3   1  21       14.01        8.21     11.98 o
  -2   1  21       42.55       27.79     14.25 o
  -1   1  21      198.88      194.04     20.32 o
   0   1  21       90.50       83.14     15.03 o
   1   1  21        6.12       13.18     13.32 o
   2   1  21      263.03      298.48     19.19 o
  -3   2  21       42.62       38.81     13.73 o
  -2   2  21       57.49       46.53     15.63 o
  -1   2  21      147.71      110.17     18.98 o
   0   2  21      106.11      112.22     26.87 o
   1   2  21      188.06      183.72     23.94 o
   2   2  21      150.37      151.68     30.41 o
  -3   3  21        0.23        3.10     14.70 o
  -2   3  21      105.77      109.81     28.57 o
  -1   3  21        0.20       16.56     17.06 o
   0   3  21       45.02       55.74     18.91 o
   1   3  21      116.77      109.80     22.31 o
  -2   4  21        0.38       12.44     16.13 o
  -1   4  21      124.99      144.58     21.91 o
   0   4  21        0.44        5.73     19.68 o
   1   4  21       92.61       95.90     21.09 o
  -1   5  21       99.57       86.35     19.14 o
   0   5  21       72.75       94.28     19.18 o
  -1  -2  22      178.48      165.91     16.52 o
   0  -2  22       11.61       22.33     15.60 o
  -1  -1  22       96.03      116.26     19.35 o
   0  -1  22        9.93        0.57     16.01 o
  -1   0  22      103.73      122.86     19.37 o
   0   0  22       10.79       16.43     14.55 o
  -1   1  22        3.91       16.74     18.84 o
   0   1  22        1.64        0.11     16.47 o
 
